# Supplementary material for: Causal association of leisure sedentary behavior and cervical spondylosis, sciatica, intervertebral disk disorders, and low back pain: a Mendelian randomization study
Source: Front Public Health. 2024 Jan 23;12:1284594. doi: 10.3389/fpubh.2024.1284594 (PMC10844448; doi:10.3389/fpubh.2024.1284594)
Supplement: Supplementary file 2 [file Data_Sheet_2.xlsx]

## Sheet: Catalogue
Supplementary Tables
Table S1	Summary of genetic variants of all exposures (TV viewing, computer use, and driving)
Table S2	Summary of genetic variants used to estimate the effects in MR analysis
Table S3	MR analysis before removal of outlier for exposures (TV viewing, computer use, and driving) and outcomes (CS, IVDD, sciatica, and LBP), and pleiotropy
Table S4	MR-PRESSO test before removal of outlier analysis results for exposures (TV viewing, computer use, and driving) and outcomes (CS, IVDD, sciatica, and LBP), and pleiotropy test
Table S5	Summary of mutant gene variants discarded after MR-PRESSO test
Table S6	MR analysis after removal of outlier for exposures (TV viewing, computer use, and driving) and outcomes (CS, IVDD, sciatica, and LBP), and pleiotropy test
Table S7	MR heterogeneity analysis after removal of outlier for exposures (TV viewing, computer use, and driving) and outcomes (CS, IVDD, sciatica, and LBP)
Table S8	MR-PRESSO test after removal of outlier analysis results for exposures (TV viewing, computer use, and driving) and outcomes (CS, IVDD, sciatica, and LBP), and pleiotropy test
Table S9	Intermediary analyses for TV viewing and outcomes (CS, IVDD, sciatica, and driving)

## Sheet: Table S1
Table S1 Summary of genetic variants of all exposures (TV viewing, computer use, and driving)
Exposure	Pos	Chr	Effect allele	Other allele	SNP	Beta	Pval	Se	Eaf	Sample size
Time spent driving	98438135	1	C	A	rs12069474	0.0124911	3.50002e-08	0.00226621	0.219499	310555
Time spent driving	136818719	2	T	C	rs2090660	-0.0130793	3.69999e-08	0.00237565	0.194109	310555
Time spent driving	19028788	6	G	A	rs975303	0.0147866	1.29999e-09	0.00243891	0.180828	310555
Time spent driving	63524979	10	A	C	rs2588917	-0.0104367	3.40001e-08	0.0018905	0.4483	310555
Time spent driving	124464836	12	T	G	rs11057408	-0.0113117	1.2e-08	0.0019833	0.334235	310555
Time spent driving	30018720	16	T	C	rs12921753	0.0120469	2.90001e-10	0.00191049	0.399799	310555
Time spent driving	47723127	20	C	G	rs2426132	-0.0116004	6.90001e-10	0.00188059	0.459272	310555
Time spent using computer	8447722	1	T	C	rs2120461	0.0121844	2.5e-10	0.00192646	0.661091	360895
Time spent using computer	110023610	1	A	G	rs12145677	0.0155784	6.4003e-15	0.00199851	0.297237	360895
Time spent using computer	197744098	1	C	G	rs117405403	0.0116237	3.2e-10	0.00184813	0.584606	360895
Time spent using computer	110752139	1	G	A	rs2761438	-0.0113335	1.7e-09	0.0018818	0.623567	360895
Time spent using computer	72588119	1	G	A	rs12128707	0.012036	7.10003e-09	0.00207896	0.263894	360895
Time spent using computer	1853184	1	C	T	rs2748985	0.012497	9.3994e-12	0.00183369	0.544439	360895
Time spent using computer	93747683	1	G	T	rs7526112	-0.0108478	1.09999e-08	0.00189836	0.361752	360895
Time spent using computer	60405620	2	G	T	rs2041687	0.0117094	3.79997e-10	0.00186949	0.549172	360895
Time spent using computer	71539301	2	C	T	rs4852252	0.0101929	2.99999e-08	0.00183907	0.563856	360895
Time spent using computer	146486095	2	T	G	rs75550998	-0.0223915	4.60002e-08	0.00409541	0.053578	360895
Time spent using computer	155652357	2	T	C	rs1037091	-0.0154792	5.90065e-15	0.00198324	0.327191	360895
Time spent using computer	156895797	2	G	A	rs112600282	-0.0169117	7.19996e-09	0.00292271	0.110458	360895
Time spent using computer	215335556	2	A	G	rs7564844	-0.0123434	5.60003e-10	0.00199054	0.700653	360895
Time spent using computer	221055873	2	T	C	rs10208088	-0.0102417	2.99999e-08	0.00184887	0.579637	360895
Time spent using computer	102010245	2	T	C	rs13422733	-0.0151513	4.09996e-08	0.00276095	0.125533	360895
Time spent using computer	201087157	2	G	C	rs76112266	-0.0162576	3.50026e-11	0.00245477	0.166004	360895
Time spent using computer	215073935	2	C	T	rs2032780	0.0123498	4.49987e-11	0.00187519	0.405991	360895
Time spent using computer	62459819	3	C	A	rs76824303	-0.0204431	5.79963e-11	0.00312149	0.099986	360895
Time spent using computer	8179920	3	G	T	rs6780848	0.0113678	3.29997e-08	0.00205698	0.269946	360895
Time spent using computer	49522543	3	T	C	rs7630869	0.0161134	4.00037e-16	0.00197969	0.304231	360895
Time spent using computer	37000406	4	T	C	rs2588543	0.0109083	2.19999e-08	0.00195019	0.67203	360895
Time spent using computer	67959875	4	G	A	rs10518019	0.00994352	4.90004e-08	0.00182341	0.476252	360895
Time spent using computer	139690326	4	A	G	rs1395020	-0.0109994	3.40001e-08	0.0019928	0.302632	360895
Time spent using computer	152667171	4	C	T	rs28710456	-0.0104057	1.2e-08	0.00182736	0.49014	360895
Time spent using computer	163753973	4	C	T	rs11942953	-0.010456	1.29999e-08	0.00183909	0.536706	360895
Time spent using computer	39797668	4	C	T	rs79720045	-0.0127624	1.80011e-11	0.00189765	0.400744	360895
Time spent using computer	100239319	4	C	T	rs1229984	-0.0344455	4.39997e-10	0.00552202	0.97263	360895
Time spent using computer	159856739	4	C	T	rs2068625	0.0141749	1e-12	0.00198926	0.698468	360895
Time spent using computer	140519166	5	G	A	rs246723	-0.0106669	1.2e-08	0.00187103	0.590096	360895
Time spent using computer	113837198	5	A	G	rs1469249	-0.0129674	8e-09	0.00224793	0.210879	360895
Time spent using computer	166458770	5	G	A	rs12521638	0.0100771	4.20001e-08	0.00183811	0.447056	360895
Time spent using computer	161356241	5	G	A	rs34238696	-0.016816	1.29999e-08	0.00296029	0.106778	360895
Time spent using computer	88065628	5	G	A	rs11749912	-0.0128828	3.69999e-12	0.00185453	0.574515	360895
Time spent using computer	102634340	5	T	A	rs422115	0.0122611	6.4e-09	0.00211216	0.250875	360895
Time spent using computer	7378854	5	G	C	rs2220599	0.0123126	8.49963e-11	0.00189671	0.36947	360895
Time spent using computer	50851575	5	C	T	rs6449708	-0.0105772	7.90005e-09	0.00183288	0.531571	360895
Time spent using computer	72159179	5	T	C	rs4704043	0.0116082	8.9e-09	0.00201843	0.713608	360895
Time spent using computer	26205293	6	A	G	rs806795	0.0103555	1.40001e-08	0.00182406	0.470383	360895
Time spent using computer	100600097	6	C	T	rs17789218	0.0126948	2.1e-09	0.00211958	0.245186	360895
Time spent using computer	19065342	6	C	T	rs72828532	0.0156839	4.49987e-11	0.00238162	0.179279	360895
Time spent using computer	98555272	6	T	C	rs9375188	0.0158521	5.00035e-18	0.00183171	0.483548	360895
Time spent using computer	31748820	6	A	G	rs707926	0.0145369	1.2e-08	0.00254823	0.150465	360895
Time spent using computer	37643909	6	C	T	rs72847500	0.015805	1.89998e-08	0.00281055	0.121024	360895
Time spent using computer	140811367	6	T	C	rs6935828	0.0101667	3.09999e-08	0.00183639	0.556131	360895
Time spent using computer	124531370	7	A	G	rs12706626	0.0104093	2.90001e-08	0.00187679	0.383718	360895
Time spent using computer	69838127	7	T	G	rs11766392	-0.0127364	3.09999e-10	0.00202434	0.284846	360895
Time spent using computer	126970135	7	G	T	rs17862355	-0.0112104	1e-09	0.00183696	0.442114	360895
Time spent using computer	133339343	7	A	G	rs17167210	-0.0113974	5.99998e-10	0.00184149	0.435554	360895
Time spent using computer	143316970	8	G	A	rs13262595	0.0156317	1.80011e-17	0.00183749	0.560611	360895
Time spent using computer	23347865	9	G	C	rs12553324	0.0174747	3.90032e-21	0.00185204	0.415898	360895
Time spent using computer	116827760	9	G	A	rs7020477	-0.011973	7.00003e-09	0.00206714	0.266981	360895
Time spent using computer	98297220	9	A	G	rs113851275	0.018611	2.5e-10	0.00294288	0.107713	360895
Time spent using computer	126334485	9	T	C	rs73578186	-0.0122916	3.69999e-10	0.00196159	0.323945	360895
Time spent using computer	67954193	10	T	C	rs7904398	-0.0102001	2.39999e-08	0.001828	0.503287	360895
Time spent using computer	21824619	10	G	A	rs10828248	0.0106528	2.80001e-08	0.00191806	0.344788	360895
Time spent using computer	101624164	10	T	C	rs147543875	-0.0363216	1.5e-08	0.0064215	0.02267	360895
Time spent using computer	131286685	11	T	C	rs1448355	0.0122611	8.00018e-11	0.00188604	0.618488	360895
Time spent using computer	13271422	11	G	A	rs16912540	-0.0158246	2.69998e-09	0.00266109	0.136623	360895
Time spent using computer	113292920	11	A	G	rs2734833	0.0123753	3.80014e-11	0.00187149	0.606682	360895
Time spent using computer	38921745	12	C	T	rs12820967	0.0118918	1.5e-09	0.00196682	0.322363	360895
Time spent using computer	90281747	12	A	G	rs7968738	-0.0124184	2.39999e-09	0.00207961	0.263717	360895
Time spent using computer	120856332	12	C	T	rs206965	-0.0129444	7.90005e-09	0.00224327	0.791153	360895
Time spent using computer	54004785	13	C	T	rs1987942	-0.0110584	5.39995e-09	0.0018952	0.616935	360895
Time spent using computer	66821625	13	T	A	rs1999244	0.0130656	3.2e-09	0.00220644	0.220345	360895
Time spent using computer	57604700	13	A	G	rs9537571	0.0189538	1.09999e-09	0.00310676	0.095569	360895
Time spent using computer	103989581	14	A	T	rs2756121	-0.0115618	1.2e-09	0.0019007	0.367201	360895
Time spent using computer	47716037	15	T	C	rs166835	-0.0108229	4.30002e-09	0.00184312	0.556188	360895
Time spent using computer	58662232	15	C	T	rs56229818	-0.0101193	2.99999e-08	0.00182588	0.484413	360895
Time spent using computer	83886529	15	A	C	rs11259902	0.0129081	1.6e-08	0.0022856	0.200416	360895
Time spent using computer	26693096	15	C	T	rs11634155	-0.0116134	2.5e-09	0.00194762	0.335422	360895
Time spent using computer	67229019	16	G	A	rs3730399	-0.0227905	9.09997e-10	0.00372131	0.064399	360895
Time spent using computer	43208121	17	T	A	rs12946454	-0.0122367	3.09999e-09	0.00206474	0.268016	360895
Time spent using computer	19882084	17	C	T	rs7209653	-0.013395	2.19989e-11	0.00200189	0.294886	360895
Time spent using computer	79338469	17	A	C	rs11652437	0.0127835	1e-10	0.0019779	0.323689	360895
Time spent using computer	35311651	18	A	G	rs1648906	-0.0110407	2.1e-08	0.00196941	0.321177	360895
Time spent using computer	53210302	18	T	G	rs613872	-0.01571	7.70016e-11	0.00241465	0.826663	360895
Time spent using computer	31864938	19	T	C	rs58638214	-0.0128312	6.70039e-12	0.00186929	0.397608	360895
Time spent using computer	32208909	19	C	T	rs8102851	0.012967	7.59994e-09	0.00224428	0.217206	360895
Time spent using computer	3099752	20	C	T	rs306755	0.0103722	1.40001e-08	0.00182847	0.47539	360895
Time spent using computer	59856465	20	A	G	rs6028090	0.0125335	1.29987e-11	0.00185058	0.55468	360895
Time spent using computer	34291496	21	C	A	rs7281293	0.0126268	2.99999e-09	0.00212857	0.247862	360895
Time spent using computer	27255675	22	T	C	rs136553	0.0113107	2e-09	0.00188527	0.376531	360895
Time spent using computer	39966547	22	G	A	rs7288455	-0.0105482	1.09999e-08	0.00184611	0.566933	360895
Time spent watching television (TV)	61092456	1	G	T	rs814197	-0.0106837	1.99986e-11	0.00159355	0.466816	437887
Time spent watching television (TV)	3109151	1	A	G	rs7539775	0.00996891	4.30002e-08	0.00181991	0.743419	437887
Time spent watching television (TV)	77967507	1	A	T	rs71658797	0.0157577	1.09999e-10	0.0024403	0.121135	437887
Time spent watching television (TV)	97783448	1	T	C	rs57555420	0.0101749	9.40005e-09	0.00177238	0.281686	437887
Time spent watching television (TV)	98327133	1	C	A	rs75641275	0.0154331	1e-11	0.0022696	0.14333	437887
Time spent watching television (TV)	243673099	1	A	G	rs12045585	-0.0150612	4.09996e-10	0.00240961	0.131234	437887
Time spent watching television (TV)	60350616	1	A	G	rs1324491	0.0134128	1.29999e-08	0.00235749	0.130982	437887
Time spent watching television (TV)	93791437	1	C	G	rs4847408	-0.010396	4.09996e-10	0.00166324	0.649373	437887
Time spent watching television (TV)	110037838	1	G	T	rs749056	-0.0100199	7.19996e-09	0.00173165	0.304306	437887
Time spent watching television (TV)	184679019	1	G	A	rs4469687	0.00879878	3.09999e-08	0.00159006	0.483936	437887
Time spent watching television (TV)	24259188	2	G	C	rs872169	0.0113462	8.19993e-09	0.00196818	0.205676	437887
Time spent watching television (TV)	162091836	2	C	T	rs3754970	0.00970162	1.29999e-09	0.00159865	0.502922	437887
Time spent watching television (TV)	68399586	2	C	T	rs62145951	-0.0120253	2.60016e-11	0.00180403	0.263053	437887
Time spent watching television (TV)	100830040	2	C	T	rs4303732	-0.0107277	3.69999e-11	0.00162133	0.40162	437887
Time spent watching television (TV)	215376706	2	A	C	rs62199883	0.0138426	3.19963e-18	0.00159028	0.48612	437887
Time spent watching television (TV)	50600165	2	C	G	rs883027	0.00967893	2e-09	0.00161279	0.419695	437887
Time spent watching television (TV)	60713235	2	G	A	rs10189857	0.0146862	5.70033e-20	0.00160509	0.432324	437887
Time spent watching television (TV)	117073427	2	A	C	rs73946726	0.0319589	2.19999e-08	0.00570793	0.02024	437887
Time spent watching television (TV)	181825956	2	T	C	rs11680095	-0.00918965	1.89998e-08	0.00163427	0.592713	437887
Time spent watching television (TV)	185921692	2	A	C	rs263771	0.0120137	1.89998e-10	0.0018854	0.233452	437887
Time spent watching television (TV)	104446759	2	G	T	rs2678662	0.0111458	8.60003e-12	0.00163238	0.608337	437887
Time spent watching television (TV)	107624244	2	C	T	rs2906604	0.0104012	5.50047e-11	0.00158628	0.497337	437887
Time spent watching television (TV)	147846855	2	T	G	rs68056254	0.0134953	1.29999e-09	0.00222488	0.150874	437887
Time spent watching television (TV)	193742999	2	A	G	rs13014947	0.0106072	6.4998e-11	0.00162396	0.574722	437887
Time spent watching television (TV)	71582521	3	A	G	rs11714337	-0.00991351	7.59994e-10	0.00161126	0.430094	437887
Time spent watching television (TV)	93987306	3	G	A	rs35797019	-0.00921437	1.5e-08	0.00162787	0.392335	437887
Time spent watching television (TV)	114631548	3	A	C	rs9867121	-0.0116984	1.40001e-08	0.00206031	0.184147	437887
Time spent watching television (TV)	85676752	3	C	A	rs9867437	-0.0103044	1.29999e-10	0.00160214	0.460371	437887
Time spent watching television (TV)	36856030	3	C	T	rs9834970	-0.0089082	2e-08	0.00158744	0.497804	437887
Time spent watching television (TV)	49948728	3	C	T	rs2352984	0.0197571	7.39946e-35	0.00160408	0.430943	437887
Time spent watching television (TV)	54178199	3	T	G	rs9880023	0.00964695	2e-09	0.00160796	0.556427	437887
Time spent watching television (TV)	181419367	3	C	G	rs114600294	0.0108211	3.09999e-08	0.00195538	0.20804	437887
Time spent watching television (TV)	3237644	4	C	T	rs362312	-0.00952438	3.50002e-09	0.00161239	0.424168	437887
Time spent watching television (TV)	55701312	4	A	G	rs2646351	0.00891407	2.39999e-08	0.0015984	0.452916	437887
Time spent watching television (TV)	103188709	4	T	C	rs13107325	0.0203199	1.69981e-11	0.00301818	0.075099	437887
Time spent watching television (TV)	152454334	4	A	G	rs6814554	0.0135276	2.39994e-17	0.00159621	0.47436	437887
Time spent watching television (TV)	25408838	4	A	G	rs34811474	-0.0131563	3.10027e-12	0.00188722	0.230691	437887
Time spent watching television (TV)	82291771	4	C	A	rs6850494	0.00966003	3.40001e-09	0.00163429	0.386016	437887
Time spent watching television (TV)	62930015	5	G	A	rs262890	0.0132392	2.60016e-14	0.00173776	0.298989	437887
Time spent watching television (TV)	96164771	5	G	A	rs249960	-0.0118041	1.09999e-08	0.00206636	0.182119	437887
Time spent watching television (TV)	152503110	5	A	G	rs114755463	0.0132589	6.69993e-10	0.00214815	0.16775	437887
Time spent watching television (TV)	106773623	5	G	A	rs2283	-0.00926961	3.2e-08	0.00167594	0.339277	437887
Time spent watching television (TV)	59455212	5	A	G	rs996234	-0.0105421	1.6e-10	0.00164809	0.516342	437887
Time spent watching television (TV)	88793281	5	A	G	rs4110177	0.00942719	1.29999e-08	0.00165683	0.367281	437887
Time spent watching television (TV)	112054547	5	T	A	rs9326862	-0.00923038	6.80002e-09	0.0015925	0.530752	437887
Time spent watching television (TV)	124274035	5	C	T	rs6895658	-0.0129815	1.09999e-10	0.0020131	0.193239	437887
Time spent watching television (TV)	24800012	5	A	G	rs1826510	-0.0127337	1.89998e-08	0.00226447	0.828498	437887
Time spent watching television (TV)	147920094	5	G	A	rs7708324	-0.00988735	1.6e-09	0.00163872	0.377232	437887
Time spent watching television (TV)	98689604	6	C	T	rs1993092	-0.00951741	5.39995e-09	0.00163099	0.389657	437887
Time spent watching television (TV)	100600097	6	C	T	rs17789218	-0.0109161	3.59998e-09	0.00184925	0.243949	437887
Time spent watching television (TV)	40362023	6	T	C	rs9471333	-0.0104272	6.70039e-11	0.00159773	0.552259	437887
Time spent watching television (TV)	26145217	6	T	C	rs75499503	-0.0184284	3.10027e-21	0.00194834	0.219683	437887
Time spent watching television (TV)	31588384	6	T	G	rs2857693	0.0106577	9.60064e-11	0.00164635	0.365548	437887
Time spent watching television (TV)	67556372	6	G	T	rs12214364	0.00904588	3.79997e-08	0.00164514	0.415458	437887
Time spent watching television (TV)	98369230	6	G	T	rs4339469	0.0125288	2.80027e-14	0.00164709	0.62921	437887
Time spent watching television (TV)	166165563	6	A	G	rs58541850	0.0213895	2.69998e-10	0.00338741	0.058526	437887
Time spent watching television (TV)	112974602	7	A	G	rs7798292	-0.00972203	1.29999e-09	0.00160341	0.43452	437887
Time spent watching television (TV)	8010634	7	G	T	rs2240857	0.0159314	4.49987e-12	0.00230213	0.141014	437887
Time spent watching television (TV)	92661753	7	C	T	rs2106164	-0.00938934	4.20001e-09	0.00159824	0.531731	437887
Time spent watching television (TV)	126371011	7	T	G	rs10269099	0.00914889	2.1e-08	0.00163238	0.391234	437887
Time spent watching television (TV)	144239859	8	G	A	rs10109061	-0.00896843	3.09999e-08	0.00161936	0.443183	437887
Time spent watching television (TV)	10935898	8	G	A	rs34094119	0.00908177	1.29999e-08	0.00159595	0.525005	437887
Time spent watching television (TV)	118867693	8	C	G	rs72673939	0.0121001	4.09996e-09	0.00205835	0.183051	437887
Time spent watching television (TV)	30854033	8	G	A	rs2725371	-0.0132649	2.09991e-14	0.00173462	0.695652	437887
Time spent watching television (TV)	92653740	8	C	T	rs6994132	-0.00996299	6.19998e-10	0.00161092	0.579236	437887
Time spent watching television (TV)	1785717	9	T	C	rs494566	0.0101656	2e-09	0.00169592	0.332086	437887
Time spent watching television (TV)	23347865	9	G	C	rs12553324	-0.0135646	4.49987e-17	0.00161525	0.415158	437887
Time spent watching television (TV)	22606560	9	A	C	rs4567133	-0.0130235	1.7e-10	0.00203837	0.810356	437887
Time spent watching television (TV)	92219921	9	C	A	rs3138499	0.0109638	8.49963e-12	0.00160508	0.518183	437887
Time spent watching television (TV)	120514261	9	G	C	rs10739499	-0.00923636	4.20001e-08	0.00168493	0.662566	437887
Time spent watching television (TV)	126136139	9	T	C	rs73571431	0.0158383	5.49997e-10	0.00255272	0.109769	437887
Time spent watching television (TV)	135763816	9	T	C	rs2073869	-0.0138006	1.09999e-10	0.00213942	0.166613	437887
Time spent watching television (TV)	22124263	10	T	C	rs4747438	-0.0118194	3.90032e-12	0.00170328	0.676512	437887
Time spent watching television (TV)	116569565	10	A	C	rs7089973	0.00929464	1.6e-08	0.00164586	0.380267	437887
Time spent watching television (TV)	127188859	10	G	T	rs7899206	-0.00977557	1.29999e-09	0.00161031	0.492382	437887
Time spent watching television (TV)	11086083	10	C	T	rs1291871	0.00916233	9.90011e-09	0.00159831	0.514085	437887
Time spent watching television (TV)	103606543	10	T	C	rs11191129	-0.00984638	9.29994e-10	0.00160863	0.422818	437887
Time spent watching television (TV)	85803372	10	C	T	rs61864793	-0.0111416	1.2e-09	0.00183429	0.251695	437887
Time spent watching television (TV)	126733546	10	C	T	rs11245482	0.0101886	4.79999e-10	0.00163627	0.385493	437887
Time spent watching television (TV)	133775196	10	A	G	rs7921305	-0.0114732	3.69999e-10	0.00183116	0.252545	437887
Time spent watching television (TV)	107106532	11	T	C	rs115608101	-0.0135365	1.09999e-08	0.00237086	0.130399	437887
Time spent watching television (TV)	95656385	11	C	A	rs10765777	-0.0113034	4.90004e-12	0.00163611	0.391753	437887
Time spent watching television (TV)	65934549	11	C	A	rs801733	-0.0124933	5.00035e-14	0.00165881	0.357688	437887
Time spent watching television (TV)	131969663	11	G	T	rs11222919	-0.0122141	6.29999e-09	0.00210245	0.175374	437887
Time spent watching television (TV)	24092043	12	A	T	rs77273138	0.0234767	9.69996e-10	0.00383992	0.045412	437887
Time spent watching television (TV)	123718301	12	T	C	rs1727332	0.0131505	1.10002e-12	0.00184868	0.753551	437887
Time spent watching television (TV)	100869905	13	G	A	rs9300594	0.0112022	9.09997e-10	0.0018292	0.253582	437887
Time spent watching television (TV)	54269950	13	G	T	rs1889996	0.0119681	3.90032e-11	0.00181118	0.738965	437887
Time spent watching television (TV)	60437497	13	T	C	rs180396	0.0100502	4.30002e-08	0.00183468	0.746657	437887
Time spent watching television (TV)	111969328	13	G	A	rs2479968	0.0205886	2.69998e-08	0.00370246	0.05112	437887
Time spent watching television (TV)	27112432	14	C	T	rs2332818	0.00988441	4e-08	0.00179948	0.731272	437887
Time spent watching television (TV)	26959322	14	C	T	rs178203	0.012014	5.90065e-11	0.00183543	0.749551	437887
Time spent watching television (TV)	69732119	14	C	A	rs2185490	0.00937259	1.2e-08	0.0016448	0.617654	437887
Time spent watching television (TV)	73369053	15	C	T	rs79373894	-0.0287273	9.79941e-11	0.00444001	0.034386	437887
Time spent watching television (TV)	78007213	15	T	C	rs4076457	-0.0100378	3.69999e-08	0.00182359	0.256946	437887
Time spent watching television (TV)	44169073	15	T	C	rs78227853	-0.0283605	3.40001e-08	0.00513927	0.024787	437887
Time spent watching television (TV)	53096084	15	G	C	rs6493583	0.0133615	9.49992e-09	0.00232818	0.137725	437887
Time spent watching television (TV)	72211984	16	G	T	rs4788616	-0.0101834	4.30002e-10	0.00163103	0.391065	437887
Time spent watching television (TV)	31088347	16	A	G	rs749671	-0.0110813	1.59993e-11	0.00164483	0.371805	437887
Time spent watching television (TV)	53509131	16	A	G	rs7184800	-0.0134542	7.39946e-15	0.00173008	0.302842	437887
Time spent watching television (TV)	2291863	17	T	C	rs898751	0.0100214	2.99999e-10	0.00159121	0.493393	437887
Time spent watching television (TV)	53373610	18	A	G	rs184332798	-0.0277737	2.80001e-08	0.00500326	0.026113	437887
Time spent watching television (TV)	35138110	18	G	T	rs11877758	0.0110747	1.29999e-10	0.0017236	0.312562	437887
Time spent watching television (TV)	77618869	18	T	C	rs11662211	-0.00944795	2.90001e-09	0.00159149	0.505628	437887
Time spent watching television (TV)	19513570	19	T	G	rs111901094	0.0127107	1.40001e-09	0.00209757	0.182164	437887
Time spent watching television (TV)	50161091	19	G	A	rs61743199	0.0173842	1.6e-08	0.0030792	0.071839	437887
Time spent watching television (TV)	10788813	19	C	T	rs6511708	-0.0120822	7.50067e-13	0.00168508	0.664796	437887
Time spent watching television (TV)	11910800	20	G	T	rs11700249	0.00943299	5.89997e-09	0.00162108	0.408795	437887
Time spent watching television (TV)	48730315	20	A	C	rs6125907	0.0161817	4.49997e-09	0.0027597	0.092033	437887
Time spent watching television (TV)	62406886	20	C	T	rs3810496	0.00937122	1.2e-08	0.00164426	0.61619	437887
Time spent watching television (TV)	41202935	20	C	T	rs6102912	-0.0109087	1.39991e-11	0.00161539	0.41003	437887
Time spent watching television (TV)	58891882	20	T	C	rs11696187	-0.0135653	4.20001e-10	0.00217137	0.160229	437887
Time spent watching television (TV)	40528346	21	C	A	rs11911112	-0.0107427	8.00018e-11	0.00165277	0.365887	437887

## Sheet: Table S2
Table S2 Summary of genetic variants used to estimate the effects in MR analysis
SNP	Exposure	Outcome	Samplesize.outcome	Samplesize.exposure	Pval.outcome	Pval.exposure	Steiger test pval	R2	F
rs11057408	Time spent driving	cervical disc disorders	284358	310555	0.65211	1.2e-08	0.000297617	5.69454e-05	17.6856
rs12069474	Time spent driving	cervical disc disorders	284358	310555	0.62647	3.50002e-08	0.000542182	5.3461e-05	16.6034
rs12921753	Time spent driving	cervical disc disorders	284358	310555	0.100146	2.90001e-10	0.00151659	6.96497e-05	21.6314
rs2090660	Time spent driving	cervical disc disorders	284358	310555	0.987718	3.69999e-08	0.000147552	5.35206e-05	16.6219
rs2588917	Time spent driving	cervical disc disorders	284358	310555	0.3903	3.40001e-08	0.00139354	5.38801e-05	16.7335
rs975303	Time spent driving	cervical disc disorders	284358	310555	0.00140572	1.29999e-09	0.0595378	6.4775e-05	20.1174
rs11057408	Time spent driving	intervertebral disc disorders	308600	310555	0.846946	1.2e-08	0.000100319	5.69454e-05	17.6856
rs12069474	Time spent driving	intervertebral disc disorders	308600	310555	0.0992453	3.50002e-08	0.0064545	5.3461e-05	16.6034
rs12921753	Time spent driving	intervertebral disc disorders	308600	310555	0.00258857	2.90001e-10	0.0204536	6.96497e-05	21.6314
rs2090660	Time spent driving	intervertebral disc disorders	308600	310555	0.571766	3.69999e-08	0.000489684	5.35206e-05	16.6219
rs2588917	Time spent driving	intervertebral disc disorders	308600	310555	0.676127	3.40001e-08	0.000316319	5.38801e-05	16.7335
rs975303	Time spent driving	intervertebral disc disorders	308600	310555	0.000392708	1.29999e-09	0.0767947	6.4775e-05	20.1174
rs11057408	Time spent driving	low back pain	300293	310555	0.428161	1.2e-08	0.000594937	5.69454e-05	17.6856
rs12069474	Time spent driving	low back pain	300293	310555	0.399924	3.50002e-08	0.00109712	5.3461e-05	16.6034
rs12921753	Time spent driving	low back pain	300293	310555	0.136213	2.90001e-10	0.000783307	6.96497e-05	21.6314
rs2090660	Time spent driving	low back pain	300293	310555	0.0283159	3.69999e-08	0.0216449	5.35206e-05	16.6219
rs2588917	Time spent driving	low back pain	300293	310555	0.414776	3.40001e-08	0.00100481	5.38801e-05	16.7335
rs975303	Time spent driving	low back pain	300293	310555	0.0098383	1.29999e-09	0.0159453	6.4775e-05	20.1174
rs11057408	Time spent driving	sciatica	289533	310555	0.0637368	1.2e-08	0.00859203	5.69454e-05	17.6856
rs12069474	Time spent driving	sciatica	289533	310555	0.0683581	3.50002e-08	0.0118233	5.3461e-05	16.6034
rs12921753	Time spent driving	sciatica	289533	310555	0.0393432	2.90001e-10	0.00376101	6.96497e-05	21.6314
rs2090660	Time spent driving	sciatica	289533	310555	0.589789	3.69999e-08	0.000589701	5.35206e-05	16.6219
rs2588917	Time spent driving	sciatica	289533	310555	0.88353	3.40001e-08	0.000192077	5.38801e-05	16.7335
rs975303	Time spent driving	sciatica	289533	310555	0.0268578	1.29999e-09	0.00882467	6.4775e-05	20.1174
rs10208088	Time spent using computer	cervical disc disorders	284358	360895	0.168498	2.99999e-08	0.00811064	5.11157e-05	18.4483
rs1037091	Time spent using computer	cervical disc disorders	284358	360895	0.898406	5.90065e-15	3.663e-07	0.000105492	38.0754
rs10518019	Time spent using computer	cervical disc disorders	284358	360895	0.638371	4.90004e-08	0.00108086	4.93253e-05	17.802
rs10828248	Time spent using computer	cervical disc disorders	284358	360895	0.143859	2.80001e-08	0.00949082	5.12733e-05	18.5051
rs11259902	Time spent using computer	cervical disc disorders	284358	360895	0.149719	1.6e-08	0.00754593	5.34012e-05	19.2732
rs112600282	Time spent using computer	cervical disc disorders	284358	360895	0.639487	7.19996e-09	0.000481502	5.62041e-05	20.2848
rs113851275	Time spent using computer	cervical disc disorders	284358	360895	0.591443	2.5e-10	0.000146627	6.65797e-05	24.0298
rs11634155	Time spent using computer	cervical disc disorders	284358	360895	0.00855953	2.5e-09	0.0463609	6.01293e-05	21.7016
rs11652437	Time spent using computer	cervical disc disorders	284358	360895	0.0922614	1e-10	0.00243455	7.15491e-05	25.8234
rs117405403	Time spent using computer	cervical disc disorders	284358	360895	0.358815	3.2e-10	0.000485062	6.56209e-05	23.6837
rs11749912	Time spent using computer	cervical disc disorders	284358	360895	0.0567336	3.69999e-12	0.00144027	8.11402e-05	29.2853
rs11942953	Time spent using computer	cervical disc disorders	284358	360895	0.614684	1.29999e-08	0.000679531	5.43694e-05	19.6226
rs12128707	Time spent using computer	cervical disc disorders	284358	360895	0.310563	7.10003e-09	0.00203645	5.62813e-05	20.3127
rs12145677	Time spent using computer	cervical disc disorders	284358	360895	0.380766	6.4003e-15	6.21206e-06	0.000101388	36.594
rs1229984	Time spent using computer	cervical disc disorders	284358	360895	0.357301	4.39997e-10	0.000555498	6.3171e-05	22.7994
rs12521638	Time spent using computer	cervical disc disorders	284358	360895	0.0288436	4.20001e-08	0.0449836	5.02047e-05	18.1194
rs12706626	Time spent using computer	cervical disc disorders	284358	360895	0.416572	2.90001e-08	0.00210997	5.12466e-05	18.4955
rs12820967	Time spent using computer	cervical disc disorders	284358	360895	0.879191	1.5e-09	9.61906e-05	6.17828e-05	22.2984
rs12946454	Time spent using computer	cervical disc disorders	284358	360895	0.00722021	3.09999e-09	0.0542207	5.87518e-05	21.2043
rs13262595	Time spent using computer	cervical disc disorders	284358	360895	0.216081	1.80011e-17	2.33439e-06	0.00012038	43.4494
rs13422733	Time spent using computer	cervical disc disorders	284358	360895	0.152771	4.09996e-08	0.0100638	5.04001e-05	18.1899
rs136553	Time spent using computer	cervical disc disorders	284358	360895	0.728212	2e-09	0.000197031	6.00654e-05	21.6785
rs1395020	Time spent using computer	cervical disc disorders	284358	360895	0.655981	3.40001e-08	0.000865536	5.10675e-05	18.4309
rs1448355	Time spent using computer	cervical disc disorders	284358	360895	0.838151	8.00018e-11	3.1437e-05	7.09461e-05	25.6058
rs1469249	Time spent using computer	cervical disc disorders	284358	360895	0.228468	8e-09	0.00340352	5.59645e-05	20.1983
rs147543875	Time spent using computer	cervical disc disorders	284358	360895	0.767271	1.5e-08	0.000410113	5.84592e-05	21.0987
rs1648906	Time spent using computer	cervical disc disorders	284358	360895	0.611436	2.1e-08	0.000832999	5.31526e-05	19.1834
rs166835	Time spent using computer	cervical disc disorders	284358	360895	0.342607	4.30002e-09	0.00143099	5.7828e-05	20.8709
rs16912540	Time spent using computer	cervical disc disorders	284358	360895	0.448391	2.69998e-09	0.000723165	5.90772e-05	21.3218
rs17167210	Time spent using computer	cervical disc disorders	284358	360895	0.369228	5.99998e-10	0.000587998	6.38713e-05	23.0522
rs17789218	Time spent using computer	cervical disc disorders	284358	360895	0.349652	2.1e-09	0.00105121	5.96509e-05	21.5289
rs17862355	Time spent using computer	cervical disc disorders	284358	360895	0.0055959	1e-09	0.047797	6.19943e-05	22.3747
rs1987942	Time spent using computer	cervical disc disorders	284358	360895	0.265661	5.39995e-09	0.00235804	5.77998e-05	20.8608
rs1999244	Time spent using computer	cervical disc disorders	284358	360895	0.109943	3.2e-09	0.00622824	5.86536e-05	21.1689
rs2032780	Time spent using computer	cervical disc disorders	284358	360895	0.383125	4.49987e-11	0.00019948	7.3563e-05	26.5503
rs2041687	Time spent using computer	cervical disc disorders	284358	360895	0.000297105	3.79997e-10	0.146434	6.7892e-05	24.5034
rs2068625	Time spent using computer	cervical disc disorders	284358	360895	0.0652935	1e-12	0.000802993	8.4635e-05	30.5468
rs206965	Time spent using computer	cervical disc disorders	284358	360895	0.00538902	7.90005e-09	0.0802257	5.5371e-05	19.9841
rs2120461	Time spent using computer	cervical disc disorders	284358	360895	0.36451	2.5e-10	0.000430873	6.65247e-05	24.0099
rs2220599	Time spent using computer	cervical disc disorders	284358	360895	0.148536	8.49963e-11	0.00124292	7.06341e-05	25.4932
rs246723	Time spent using computer	cervical disc disorders	284358	360895	0.37573	1.2e-08	0.0017955	5.50442e-05	19.8661
rs2588543	Time spent using computer	cervical disc disorders	284358	360895	0.195502	2.19999e-08	0.00605031	5.24526e-05	18.9308
rs2734833	Time spent using computer	cervical disc disorders	284358	360895	0.305784	3.80014e-11	0.000290394	7.30881e-05	26.3789
rs2748985	Time spent using computer	cervical disc disorders	284358	360895	0.187241	9.3994e-12	0.00040335	7.74707e-05	27.9608
rs2761438	Time spent using computer	cervical disc disorders	284358	360895	0.745667	1.7e-09	0.000173002	6.03016e-05	21.7637
rs28710456	Time spent using computer	cervical disc disorders	284358	360895	0.544807	1.2e-08	0.000877048	5.41182e-05	19.532
rs306755	Time spent using computer	cervical disc disorders	284358	360895	0.155947	1.40001e-08	0.00683901	5.3661e-05	19.3669
rs34238696	Time spent using computer	cervical disc disorders	284358	360895	0.904392	1.29999e-08	0.000232228	5.39407e-05	19.4679
rs3730399	Time spent using computer	cervical disc disorders	284358	360895	0.67601	9.09997e-10	0.00017474	6.25904e-05	22.5898
rs422115	Time spent using computer	cervical disc disorders	284358	360895	0.08241	6.4e-09	0.0106304	5.65068e-05	20.3941
rs4704043	Time spent using computer	cervical disc disorders	284358	360895	0.945318	8.9e-09	0.000165559	5.50783e-05	19.8785
rs4852252	Time spent using computer	cervical disc disorders	284358	360895	0.163373	2.99999e-08	0.0083675	5.11003e-05	18.4427
rs56229818	Time spent using computer	cervical disc disorders	284358	360895	0.441375	2.99999e-08	0.00191365	5.11504e-05	18.4608
rs58638214	Time spent using computer	cervical disc disorders	284358	360895	0.648282	6.70039e-12	2.49186e-05	7.88676e-05	28.465
rs6028090	Time spent using computer	cervical disc disorders	284358	360895	0.410661	1.29987e-11	0.000104172	7.7605e-05	28.0093
rs613872	Time spent using computer	cervical disc disorders	284358	360895	0.931925	7.70016e-11	2.08969e-05	7.07298e-05	25.5277
rs6449708	Time spent using computer	cervical disc disorders	284358	360895	0.163844	7.90005e-09	0.00527658	5.57156e-05	20.1085
rs6780848	Time spent using computer	cervical disc disorders	284358	360895	0.912134	3.29997e-08	0.00033562	5.09348e-05	18.383
rs6935828	Time spent using computer	cervical disc disorders	284358	360895	0.342968	3.09999e-08	0.00301759	5.10296e-05	18.4172
rs7020477	Time spent using computer	cervical disc disorders	284358	360895	0.815794	7.00003e-09	0.000241839	5.61089e-05	20.2504
rs707926	Time spent using computer	cervical disc disorders	284358	360895	0.00772787	1.2e-08	0.0726747	5.40245e-05	19.4981
rs7209653	Time spent using computer	cervical disc disorders	284358	360895	0.405655	2.19989e-11	0.000133499	7.46155e-05	26.9302
rs72828532	Time spent using computer	cervical disc disorders	284358	360895	0.0013292	4.49987e-11	0.0486955	7.23874e-05	26.126
rs72847500	Time spent using computer	cervical disc disorders	284358	360895	0.301021	1.89998e-08	0.00308069	5.31456e-05	19.1809
rs7288455	Time spent using computer	cervical disc disorders	284358	360895	0.671605	1.09999e-08	0.000509086	5.46353e-05	19.7186
rs73578186	Time spent using computer	cervical disc disorders	284358	360895	0.695764	3.69999e-10	0.000110082	6.61759e-05	23.884
rs7526112	Time spent using computer	cervical disc disorders	284358	360895	0.462286	1.09999e-08	0.00118027	5.43393e-05	19.6117
rs75550998	Time spent using computer	cervical disc disorders	284358	360895	0.24311	4.60002e-08	0.00584144	5.08473e-05	18.3514
rs76112266	Time spent using computer	cervical disc disorders	284358	360895	0.718337	3.50026e-11	3.67969e-05	7.31856e-05	26.4141
rs7630869	Time spent using computer	cervical disc disorders	284358	360895	0.000715863	4.00037e-16	0.00406904	0.000109919	39.6734
rs7904398	Time spent using computer	cervical disc disorders	284358	360895	0.0920831	2.39999e-08	0.0145107	5.20188e-05	18.7742
rs7968738	Time spent using computer	cervical disc disorders	284358	360895	0.597072	2.39999e-09	0.00035868	5.98886e-05	21.6147
rs79720045	Time spent using computer	cervical disc disorders	284358	360895	0.14302	1.80011e-11	0.000753977	7.82301e-05	28.2349
rs806795	Time spent using computer	cervical disc disorders	284358	360895	0.204837	1.40001e-08	0.00479494	5.34301e-05	19.2836
rs9375188	Time spent using computer	cervical disc disorders	284358	360895	0.951665	5.00035e-18	1.20117e-08	0.000125509	45.3008
rs9537571	Time spent using computer	cervical disc disorders	284358	360895	0.924016	1.09999e-09	6.93206e-05	6.21034e-05	22.4141
rs10208088	Time spent using computer	intervertebral disc disorders	308600	360895	0.620973	2.99999e-08	0.000679343	5.11157e-05	18.4483
rs1037091	Time spent using computer	intervertebral disc disorders	308600	360895	0.642728	5.90065e-15	7.11132e-07	0.000105492	38.0754
rs10518019	Time spent using computer	intervertebral disc disorders	308600	360895	0.0709463	4.90004e-08	0.0174786	4.93253e-05	17.802
rs10828248	Time spent using computer	intervertebral disc disorders	308600	360895	0.0725354	2.80001e-08	0.0141972	5.12733e-05	18.5051
rs11259902	Time spent using computer	intervertebral disc disorders	308600	360895	0.0421415	1.6e-08	0.0191681	5.34012e-05	19.2732
rs112600282	Time spent using computer	intervertebral disc disorders	308600	360895	0.703466	7.19996e-09	0.000263313	5.62041e-05	20.2848
rs113851275	Time spent using computer	intervertebral disc disorders	308600	360895	0.206689	2.5e-10	0.000761503	6.65797e-05	24.0298
rs11634155	Time spent using computer	intervertebral disc disorders	308600	360895	0.108554	2.5e-09	0.00410342	6.01293e-05	21.7016
rs11652437	Time spent using computer	intervertebral disc disorders	308600	360895	0.176814	1e-10	0.000683025	7.15491e-05	25.8234
rs117405403	Time spent using computer	intervertebral disc disorders	308600	360895	0.0294788	3.2e-10	0.00754863	6.56209e-05	23.6837
rs11749912	Time spent using computer	intervertebral disc disorders	308600	360895	0.170467	3.69999e-12	0.000207416	8.11402e-05	29.2853
rs11942953	Time spent using computer	intervertebral disc disorders	308600	360895	0.358367	1.29999e-08	0.00144464	5.43694e-05	19.6226
rs12128707	Time spent using computer	intervertebral disc disorders	308600	360895	0.479055	7.10003e-09	0.000647585	5.62813e-05	20.3127
rs12145677	Time spent using computer	intervertebral disc disorders	308600	360895	0.00487203	6.4003e-15	0.0012595	0.000101388	36.594
rs1229984	Time spent using computer	intervertebral disc disorders	308600	360895	0.273988	4.39997e-10	0.000599574	6.3171e-05	22.7994
rs12521638	Time spent using computer	intervertebral disc disorders	308600	360895	0.016404	4.20001e-08	0.0499826	5.02047e-05	18.1194
rs12706626	Time spent using computer	intervertebral disc disorders	308600	360895	0.496396	2.90001e-08	0.00109032	5.12466e-05	18.4955
rs12820967	Time spent using computer	intervertebral disc disorders	308600	360895	0.0569233	1.5e-09	0.0067889	6.17828e-05	22.2984
rs12946454	Time spent using computer	intervertebral disc disorders	308600	360895	0.300477	3.09999e-09	0.00110083	5.87518e-05	21.2043
rs13262595	Time spent using computer	intervertebral disc disorders	308600	360895	0.9351	1.80011e-17	1.09239e-08	0.00012038	43.4494
rs13422733	Time spent using computer	intervertebral disc disorders	308600	360895	0.0389341	4.09996e-08	0.0271284	5.04001e-05	18.1899
rs136553	Time spent using computer	intervertebral disc disorders	308600	360895	0.591099	2e-09	0.000234407	6.00654e-05	21.6785
rs1395020	Time spent using computer	intervertebral disc disorders	308600	360895	0.78002	3.40001e-08	0.000396684	5.10675e-05	18.4309
rs1448355	Time spent using computer	intervertebral disc disorders	308600	360895	0.98645	8.00018e-11	1.07685e-05	7.09461e-05	25.6058
rs1469249	Time spent using computer	intervertebral disc disorders	308600	360895	0.00698779	8e-09	0.0528737	5.59645e-05	20.1983
rs147543875	Time spent using computer	intervertebral disc disorders	308600	360895	0.83355	1.5e-08	0.000227956	5.84592e-05	21.0987
rs1648906	Time spent using computer	intervertebral disc disorders	308600	360895	0.921728	2.1e-08	0.00018851	5.31526e-05	19.1834
rs166835	Time spent using computer	intervertebral disc disorders	308600	360895	0.965278	4.30002e-09	7.66384e-05	5.7828e-05	20.8709
rs16912540	Time spent using computer	intervertebral disc disorders	308600	360895	0.246767	2.69998e-09	0.001438	5.90772e-05	21.3218
rs17167210	Time spent using computer	intervertebral disc disorders	308600	360895	0.795386	5.99998e-10	6.03168e-05	6.38713e-05	23.0522
rs17789218	Time spent using computer	intervertebral disc disorders	308600	360895	0.709656	2.1e-09	0.000148912	5.96509e-05	21.5289
rs17862355	Time spent using computer	intervertebral disc disorders	308600	360895	0.963748	1e-09	3.95925e-05	6.19943e-05	22.3747
rs1987942	Time spent using computer	intervertebral disc disorders	308600	360895	0.16591	5.39995e-09	0.00323755	5.77998e-05	20.8608
rs1999244	Time spent using computer	intervertebral disc disorders	308600	360895	0.641396	3.2e-09	0.000234793	5.86536e-05	21.1689
rs2032780	Time spent using computer	intervertebral disc disorders	308600	360895	0.0758124	4.49987e-11	0.00153669	7.3563e-05	26.5503
rs2041687	Time spent using computer	intervertebral disc disorders	308600	360895	0.00261078	3.79997e-10	0.0411268	6.7892e-05	24.5034
rs2068625	Time spent using computer	intervertebral disc disorders	308600	360895	0.00351852	1e-12	0.00703776	8.4635e-05	30.5468
rs206965	Time spent using computer	intervertebral disc disorders	308600	360895	0.00315355	7.90005e-09	0.080126	5.5371e-05	19.9841
rs2120461	Time spent using computer	intervertebral disc disorders	308600	360895	0.229647	2.5e-10	0.00064488	6.65247e-05	24.0099
rs2220599	Time spent using computer	intervertebral disc disorders	308600	360895	0.0917128	8.49963e-11	0.00152948	7.06341e-05	25.4932
rs246723	Time spent using computer	intervertebral disc disorders	308600	360895	0.493957	1.2e-08	0.000756194	5.50442e-05	19.8661
rs2588543	Time spent using computer	intervertebral disc disorders	308600	360895	0.427421	2.19999e-08	0.00130524	5.24526e-05	18.9308
rs2734833	Time spent using computer	intervertebral disc disorders	308600	360895	0.116345	3.80014e-11	0.000848615	7.30881e-05	26.3789
rs2748985	Time spent using computer	intervertebral disc disorders	308600	360895	0.65974	9.3994e-12	1.67974e-05	7.74707e-05	27.9608
rs2761438	Time spent using computer	intervertebral disc disorders	308600	360895	0.441346	1.7e-09	0.000425688	6.03016e-05	21.7637
rs28710456	Time spent using computer	intervertebral disc disorders	308600	360895	0.000606192	1.2e-08	0.17747	5.41182e-05	19.532
rs306755	Time spent using computer	intervertebral disc disorders	308600	360895	0.427482	1.40001e-08	0.00108066	5.3661e-05	19.3669
rs34238696	Time spent using computer	intervertebral disc disorders	308600	360895	0.225379	1.29999e-08	0.00301213	5.39407e-05	19.4679
rs3730399	Time spent using computer	intervertebral disc disorders	308600	360895	0.32361	9.09997e-10	0.00059651	6.25904e-05	22.5898
rs422115	Time spent using computer	intervertebral disc disorders	308600	360895	0.0414992	6.4e-09	0.0145074	5.65068e-05	20.3941
rs4704043	Time spent using computer	intervertebral disc disorders	308600	360895	0.0354903	8.9e-09	0.0182402	5.50783e-05	19.8785
rs4852252	Time spent using computer	intervertebral disc disorders	308600	360895	0.011504	2.99999e-08	0.0564527	5.11003e-05	18.4427
rs56229818	Time spent using computer	intervertebral disc disorders	308600	360895	0.832369	2.99999e-08	0.000309447	5.11504e-05	18.4608
rs58638214	Time spent using computer	intervertebral disc disorders	308600	360895	0.414625	6.70039e-12	4.88104e-05	7.88676e-05	28.465
rs6028090	Time spent using computer	intervertebral disc disorders	308600	360895	0.177513	1.29987e-11	0.000308485	7.7605e-05	28.0093
rs613872	Time spent using computer	intervertebral disc disorders	308600	360895	0.836305	7.70016e-11	1.99549e-05	7.07298e-05	25.5277
rs6449708	Time spent using computer	intervertebral disc disorders	308600	360895	0.307071	7.90005e-09	0.00153493	5.57156e-05	20.1085
rs6780848	Time spent using computer	intervertebral disc disorders	308600	360895	0.668783	3.29997e-08	0.000586241	5.09348e-05	18.383
rs6935828	Time spent using computer	intervertebral disc disorders	308600	360895	0.0504847	3.09999e-08	0.0201961	5.10296e-05	18.4172
rs7020477	Time spent using computer	intervertebral disc disorders	308600	360895	0.281112	7.00003e-09	0.00168376	5.61089e-05	20.2504
rs707926	Time spent using computer	intervertebral disc disorders	308600	360895	8.8044e-05	1.2e-08	0.320242	5.40245e-05	19.4981
rs7209653	Time spent using computer	intervertebral disc disorders	308600	360895	0.87459	2.19989e-11	9.56187e-06	7.46155e-05	26.9302
rs72828532	Time spent using computer	intervertebral disc disorders	308600	360895	0.000370578	4.49987e-11	0.0633084	7.23874e-05	26.126
rs72847500	Time spent using computer	intervertebral disc disorders	308600	360895	0.0513665	1.89998e-08	0.0169705	5.31456e-05	19.1809
rs7288455	Time spent using computer	intervertebral disc disorders	308600	360895	0.278355	1.09999e-08	0.0020474	5.46353e-05	19.7186
rs73578186	Time spent using computer	intervertebral disc disorders	308600	360895	0.403761	3.69999e-10	0.000271395	6.61759e-05	23.884
rs7526112	Time spent using computer	intervertebral disc disorders	308600	360895	0.442339	1.09999e-08	0.000914838	5.43393e-05	19.6117
rs75550998	Time spent using computer	intervertebral disc disorders	308600	360895	0.987942	4.60002e-08	0.000214867	5.08473e-05	18.3514
rs76112266	Time spent using computer	intervertebral disc disorders	308600	360895	0.242166	3.50026e-11	0.000275153	7.31856e-05	26.4141
rs7630869	Time spent using computer	intervertebral disc disorders	308600	360895	5.26599e-05	4.00037e-16	0.0105535	0.000109919	39.6734
rs7904398	Time spent using computer	intervertebral disc disorders	308600	360895	0.399703	2.39999e-08	0.00152439	5.20188e-05	18.7742
rs7968738	Time spent using computer	intervertebral disc disorders	308600	360895	0.253061	2.39999e-09	0.00130447	5.98886e-05	21.6147
rs79720045	Time spent using computer	intervertebral disc disorders	308600	360895	0.907784	1.80011e-11	7.4329e-06	7.82301e-05	28.2349
rs806795	Time spent using computer	intervertebral disc disorders	308600	360895	0.000296873	1.40001e-08	0.230918	5.34301e-05	19.2836
rs9375188	Time spent using computer	intervertebral disc disorders	308600	360895	0.545721	5.00035e-18	5.57817e-08	0.000125509	45.3008
rs9537571	Time spent using computer	intervertebral disc disorders	308600	360895	0.363854	1.09999e-09	0.000510368	6.21034e-05	22.4141
rs10208088	Time spent using computer	low back pain	300293	360895	0.16694	2.99999e-08	0.00668799	5.11157e-05	18.4483
rs1037091	Time spent using computer	low back pain	300293	360895	0.817094	5.90065e-15	3.6007e-07	0.000105492	38.0754
rs10518019	Time spent using computer	low back pain	300293	360895	0.0381777	4.90004e-08	0.0320703	4.93253e-05	17.802
rs11259902	Time spent using computer	low back pain	300293	360895	0.00838764	1.6e-08	0.0631043	5.34012e-05	19.2732
rs112600282	Time spent using computer	low back pain	300293	360895	0.230738	7.19996e-09	0.00257798	5.62041e-05	20.2848
rs113851275	Time spent using computer	low back pain	300293	360895	0.474251	2.5e-10	0.000189076	6.65797e-05	24.0298
rs11634155	Time spent using computer	low back pain	300293	360895	0.0336992	2.5e-09	0.0143058	6.01293e-05	21.7016
rs11652437	Time spent using computer	low back pain	300293	360895	0.487284	1e-10	0.000121844	7.15491e-05	25.8234
rs117405403	Time spent using computer	low back pain	300293	360895	0.319359	3.2e-10	0.000460341	6.56209e-05	23.6837
rs11749912	Time spent using computer	low back pain	300293	360895	0.108846	3.69999e-12	0.000470852	8.11402e-05	29.2853
rs11942953	Time spent using computer	low back pain	300293	360895	0.0132517	1.29999e-08	0.0453367	5.43694e-05	19.6226
rs12128707	Time spent using computer	low back pain	300293	360895	0.363653	7.10003e-09	0.0012361	5.62813e-05	20.3127
rs12145677	Time spent using computer	low back pain	300293	360895	0.0891169	6.4003e-15	6.41343e-05	0.000101388	36.594
rs1229984	Time spent using computer	low back pain	300293	360895	0.674037	4.39997e-10	9.90153e-05	6.3171e-05	22.7994
rs12521638	Time spent using computer	low back pain	300293	360895	0.369516	4.20001e-08	0.0024325	5.02047e-05	18.1194
rs12706626	Time spent using computer	low back pain	300293	360895	0.502341	2.90001e-08	0.00118634	5.12466e-05	18.4955
rs12820967	Time spent using computer	low back pain	300293	360895	0.726711	1.5e-09	0.00013542	6.17828e-05	22.2984
rs12946454	Time spent using computer	low back pain	300293	360895	0.605059	3.09999e-09	0.000303991	5.87518e-05	21.2043
rs13262595	Time spent using computer	low back pain	300293	360895	0.425143	1.80011e-17	2.69371e-07	0.00012038	43.4494
rs13422733	Time spent using computer	low back pain	300293	360895	0.307656	4.09996e-08	0.00323431	5.04001e-05	18.1899
rs136553	Time spent using computer	low back pain	300293	360895	0.185532	2e-09	0.00217654	6.00654e-05	21.6785
rs1395020	Time spent using computer	low back pain	300293	360895	0.579577	3.40001e-08	0.000931603	5.10675e-05	18.4309
rs1448355	Time spent using computer	low back pain	300293	360895	0.376744	8.00018e-11	0.000192984	7.09461e-05	25.6058
rs1469249	Time spent using computer	low back pain	300293	360895	0.00310006	8e-09	0.0886751	5.59645e-05	20.1983
rs147543875	Time spent using computer	low back pain	300293	360895	0.427381	1.5e-08	0.0012578	5.84592e-05	21.0987
rs1648906	Time spent using computer	low back pain	300293	360895	0.480427	2.1e-08	0.00112714	5.31526e-05	19.1834
rs166835	Time spent using computer	low back pain	300293	360895	0.0596238	4.30002e-09	0.0102979	5.7828e-05	20.8709
rs16912540	Time spent using computer	low back pain	300293	360895	0.305153	2.69998e-09	0.00115439	5.90772e-05	21.3218
rs17167210	Time spent using computer	low back pain	300293	360895	0.379606	5.99998e-10	0.000428542	6.38713e-05	23.0522
rs17789218	Time spent using computer	low back pain	300293	360895	0.544006	2.1e-09	0.000333257	5.96509e-05	21.5289
rs17862355	Time spent using computer	low back pain	300293	360895	0.72008	1e-09	0.000119128	6.19943e-05	22.3747
rs1987942	Time spent using computer	low back pain	300293	360895	0.172641	5.39995e-09	0.00344806	5.77998e-05	20.8608
rs1999244	Time spent using computer	low back pain	300293	360895	0.243363	3.2e-09	0.00175574	5.86536e-05	21.1689
rs2032780	Time spent using computer	low back pain	300293	360895	0.0385044	4.49987e-11	0.00362142	7.3563e-05	26.5503
rs2041687	Time spent using computer	low back pain	300293	360895	0.000696274	3.79997e-10	0.0862194	6.7892e-05	24.5034
rs2068625	Time spent using computer	low back pain	300293	360895	0.00627972	1e-12	0.00538492	8.4635e-05	30.5468
rs206965	Time spent using computer	low back pain	300293	360895	0.83993	7.90005e-09	0.000184415	5.5371e-05	19.9841
rs2120461	Time spent using computer	low back pain	300293	360895	0.523778	2.5e-10	0.000149858	6.65247e-05	24.0099
rs2220599	Time spent using computer	low back pain	300293	360895	0.0363379	8.49963e-11	0.00467943	7.06341e-05	25.4932
rs246723	Time spent using computer	low back pain	300293	360895	0.765219	1.2e-08	0.000293018	5.50442e-05	19.8661
rs2588543	Time spent using computer	low back pain	300293	360895	0.333575	2.19999e-08	0.00224969	5.24526e-05	18.9308
rs2734833	Time spent using computer	low back pain	300293	360895	0.0206576	3.80014e-11	0.00602297	7.30881e-05	26.3789
rs2748985	Time spent using computer	low back pain	300293	360895	0.646572	9.3994e-12	2.09927e-05	7.74707e-05	27.9608
rs2761438	Time spent using computer	low back pain	300293	360895	0.160936	1.7e-09	0.0025028	6.03016e-05	21.7637
rs28710456	Time spent using computer	low back pain	300293	360895	0.129943	1.2e-08	0.00655328	5.41182e-05	19.532
rs306755	Time spent using computer	low back pain	300293	360895	0.631033	1.40001e-08	0.000524323	5.3661e-05	19.3669
rs34238696	Time spent using computer	low back pain	300293	360895	0.0899974	1.29999e-08	0.0100066	5.39407e-05	19.4679
rs3730399	Time spent using computer	low back pain	300293	360895	0.485858	9.09997e-10	0.000303422	6.25904e-05	22.5898
rs422115	Time spent using computer	low back pain	300293	360895	0.0954333	6.4e-09	0.00735844	5.65068e-05	20.3941
rs4704043	Time spent using computer	low back pain	300293	360895	0.329262	8.9e-09	0.00160521	5.50783e-05	19.8785
rs4852252	Time spent using computer	low back pain	300293	360895	0.259316	2.99999e-08	0.00371109	5.11003e-05	18.4427
rs56229818	Time spent using computer	low back pain	300293	360895	0.061512	2.99999e-08	0.0185969	5.11504e-05	18.4608
rs58638214	Time spent using computer	low back pain	300293	360895	0.16433	6.70039e-12	0.000320155	7.88676e-05	28.465
rs6028090	Time spent using computer	low back pain	300293	360895	0.72101	1.29987e-11	1.70515e-05	7.7605e-05	28.0093
rs613872	Time spent using computer	low back pain	300293	360895	0.147091	7.70016e-11	0.000921845	7.07298e-05	25.5277
rs6449708	Time spent using computer	low back pain	300293	360895	0.400611	7.90005e-09	0.001083	5.57156e-05	20.1085
rs6780848	Time spent using computer	low back pain	300293	360895	0.0545821	3.29997e-08	0.0212095	5.09348e-05	18.383
rs6935828	Time spent using computer	low back pain	300293	360895	0.985609	3.09999e-08	0.000201113	5.10296e-05	18.4172
rs7020477	Time spent using computer	low back pain	300293	360895	0.102127	7.00003e-09	0.00702482	5.61089e-05	20.2504
rs707926	Time spent using computer	low back pain	300293	360895	0.00800369	1.2e-08	0.0593987	5.40245e-05	19.4981
rs7209653	Time spent using computer	low back pain	300293	360895	0.201646	2.19989e-11	0.000362644	7.46155e-05	26.9302
rs72828532	Time spent using computer	low back pain	300293	360895	0.0107374	4.49987e-11	0.0106745	7.23874e-05	26.126
rs72847500	Time spent using computer	low back pain	300293	360895	0.215849	1.89998e-08	0.00403592	5.31456e-05	19.1809
rs7288455	Time spent using computer	low back pain	300293	360895	0.110467	1.09999e-08	0.00755441	5.46353e-05	19.7186
rs73578186	Time spent using computer	low back pain	300293	360895	0.440523	3.69999e-10	0.000259227	6.61759e-05	23.884
rs7526112	Time spent using computer	low back pain	300293	360895	0.872394	1.09999e-08	0.000189764	5.43393e-05	19.6117
rs75550998	Time spent using computer	low back pain	300293	360895	0.142071	4.60002e-08	0.00932401	5.08473e-05	18.3514
rs76112266	Time spent using computer	low back pain	300293	360895	0.276917	3.50026e-11	0.000252291	7.31856e-05	26.4141
rs7630869	Time spent using computer	low back pain	300293	360895	7.99503e-05	4.00037e-16	0.0101431	0.000109919	39.6734
rs7904398	Time spent using computer	low back pain	300293	360895	0.00534158	2.39999e-08	0.0886947	5.20188e-05	18.7742
rs7968738	Time spent using computer	low back pain	300293	360895	0.669712	2.39999e-09	0.000207973	5.98886e-05	21.6147
rs79720045	Time spent using computer	low back pain	300293	360895	0.927087	1.80011e-11	8.01923e-06	7.82301e-05	28.2349
rs806795	Time spent using computer	low back pain	300293	360895	0.00167124	1.40001e-08	0.132648	5.34301e-05	19.2836
rs9375188	Time spent using computer	low back pain	300293	360895	0.762126	5.00035e-18	2.04128e-08	0.000125509	45.3008
rs9537571	Time spent using computer	low back pain	300293	360895	0.533576	1.09999e-09	0.000260754	6.21034e-05	22.4141
rs10208088	Time spent using computer	sciatica	289533	360895	0.506312	2.99999e-08	0.00137069	5.11157e-05	18.4483
rs1037091	Time spent using computer	sciatica	289533	360895	0.606963	5.90065e-15	1.40648e-06	0.000105492	38.0754
rs10518019	Time spent using computer	sciatica	289533	360895	0.498006	4.90004e-08	0.0017271	4.93253e-05	17.802
rs10828248	Time spent using computer	sciatica	289533	360895	0.0709316	2.80001e-08	0.0182611	5.12733e-05	18.5051
rs11259902	Time spent using computer	sciatica	289533	360895	0.775981	1.6e-08	0.000376577	5.34012e-05	19.2732
rs112600282	Time spent using computer	sciatica	289533	360895	0.856559	7.19996e-09	0.000194654	5.62041e-05	20.2848
rs113851275	Time spent using computer	sciatica	289533	360895	0.596195	2.5e-10	0.000130999	6.65797e-05	24.0298
rs11634155	Time spent using computer	sciatica	289533	360895	0.735118	2.5e-09	0.000194328	6.01293e-05	21.7016
rs11652437	Time spent using computer	sciatica	289533	360895	0.91767	1e-10	2.2848e-05	7.15491e-05	25.8234
rs117405403	Time spent using computer	sciatica	289533	360895	0.0200761	3.2e-10	0.0137254	6.56209e-05	23.6837
rs11749912	Time spent using computer	sciatica	289533	360895	0.0465265	3.69999e-12	0.00162227	8.11402e-05	29.2853
rs11942953	Time spent using computer	sciatica	289533	360895	0.158296	1.29999e-08	0.00610121	5.43694e-05	19.6226
rs12128707	Time spent using computer	sciatica	289533	360895	0.0469386	7.10003e-09	0.0171904	5.62813e-05	20.3127
rs12145677	Time spent using computer	sciatica	289533	360895	0.0865805	6.4003e-15	8.70654e-05	0.000101388	36.594
rs1229984	Time spent using computer	sciatica	289533	360895	0.433548	4.39997e-10	0.000345709	6.3171e-05	22.7994
rs12521638	Time spent using computer	sciatica	289533	360895	0.00344715	4.20001e-08	0.139118	5.02047e-05	18.1194
rs12706626	Time spent using computer	sciatica	289533	360895	0.671182	2.90001e-08	0.000713933	5.12466e-05	18.4955
rs12820967	Time spent using computer	sciatica	289533	360895	0.680628	1.5e-09	0.000193549	6.17828e-05	22.2984
rs12946454	Time spent using computer	sciatica	289533	360895	0.542814	3.09999e-09	0.000463995	5.87518e-05	21.2043
rs13262595	Time spent using computer	sciatica	289533	360895	0.102327	1.80011e-17	8.24406e-06	0.00012038	43.4494
rs13422733	Time spent using computer	sciatica	289533	360895	0.14461	4.09996e-08	0.010035	5.04001e-05	18.1899
rs136553	Time spent using computer	sciatica	289533	360895	0.593151	2e-09	0.000312438	6.00654e-05	21.6785
rs1395020	Time spent using computer	sciatica	289533	360895	0.6891	3.40001e-08	0.000713002	5.10675e-05	18.4309
rs1448355	Time spent using computer	sciatica	289533	360895	0.00948833	8.00018e-11	0.0161677	7.09461e-05	25.6058
rs1469249	Time spent using computer	sciatica	289533	360895	0.010356	8e-09	0.0525003	5.59645e-05	20.1983
rs147543875	Time spent using computer	sciatica	289533	360895	0.215585	1.5e-08	0.00435414	5.84592e-05	21.0987
rs1648906	Time spent using computer	sciatica	289533	360895	0.247736	2.1e-08	0.00398583	5.31526e-05	19.1834
rs166835	Time spent using computer	sciatica	289533	360895	0.577787	4.30002e-09	0.000459903	5.7828e-05	20.8709
rs16912540	Time spent using computer	sciatica	289533	360895	0.829089	2.69998e-09	0.000140845	5.90772e-05	21.3218
rs17167210	Time spent using computer	sciatica	289533	360895	0.00394158	5.99998e-10	0.0474837	6.38713e-05	23.0522
rs17789218	Time spent using computer	sciatica	289533	360895	0.436983	2.1e-09	0.000633321	5.96509e-05	21.5289
rs17862355	Time spent using computer	sciatica	289533	360895	0.954598	1e-09	5.5975e-05	6.19943e-05	22.3747
rs1987942	Time spent using computer	sciatica	289533	360895	0.0360778	5.39995e-09	0.0197196	5.77998e-05	20.8608
rs1999244	Time spent using computer	sciatica	289533	360895	0.075024	3.2e-09	0.00867483	5.86536e-05	21.1689
rs2032780	Time spent using computer	sciatica	289533	360895	0.530911	4.49987e-11	8.59455e-05	7.3563e-05	26.5503
rs2041687	Time spent using computer	sciatica	289533	360895	0.0733247	3.79997e-10	0.004443	6.7892e-05	24.5034
rs2068625	Time spent using computer	sciatica	289533	360895	0.137362	1e-12	0.000264888	8.4635e-05	30.5468
rs206965	Time spent using computer	sciatica	289533	360895	0.358075	7.90005e-09	0.00154946	5.5371e-05	19.9841
rs2120461	Time spent using computer	sciatica	289533	360895	0.18603	2.5e-10	0.0012178	6.65247e-05	24.0099
rs2220599	Time spent using computer	sciatica	289533	360895	0.106747	8.49963e-11	0.00175096	7.06341e-05	25.4932
rs246723	Time spent using computer	sciatica	289533	360895	0.739643	1.2e-08	0.000376408	5.50442e-05	19.8661
rs2588543	Time spent using computer	sciatica	289533	360895	0.394541	2.19999e-08	0.00195075	5.24526e-05	18.9308
rs2734833	Time spent using computer	sciatica	289533	360895	0.0115056	3.80014e-11	0.0114247	7.30881e-05	26.3789
rs2748985	Time spent using computer	sciatica	289533	360895	0.795691	9.3994e-12	1.33634e-05	7.74707e-05	27.9608
rs2761438	Time spent using computer	sciatica	289533	360895	0.229923	1.7e-09	0.00178455	6.03016e-05	21.7637
rs28710456	Time spent using computer	sciatica	289533	360895	0.124496	1.2e-08	0.00793324	5.41182e-05	19.532
rs306755	Time spent using computer	sciatica	289533	360895	0.251008	1.40001e-08	0.00339414	5.3661e-05	19.3669
rs34238696	Time spent using computer	sciatica	289533	360895	0.0419373	1.29999e-08	0.0229221	5.39407e-05	19.4679
rs3730399	Time spent using computer	sciatica	289533	360895	0.296331	9.09997e-10	0.000939318	6.25904e-05	22.5898
rs422115	Time spent using computer	sciatica	289533	360895	0.0945693	6.4e-09	0.00859663	5.65068e-05	20.3941
rs4704043	Time spent using computer	sciatica	289533	360895	0.638665	8.9e-09	0.000488037	5.50783e-05	19.8785
rs4852252	Time spent using computer	sciatica	289533	360895	0.512285	2.99999e-08	0.00132886	5.11003e-05	18.4427
rs56229818	Time spent using computer	sciatica	289533	360895	0.575553	2.99999e-08	0.00103605	5.11504e-05	18.4608
rs58638214	Time spent using computer	sciatica	289533	360895	0.736609	6.70039e-12	1.49731e-05	7.88676e-05	28.465
rs6028090	Time spent using computer	sciatica	289533	360895	0.447076	1.29987e-11	7.74149e-05	7.7605e-05	28.0093
rs613872	Time spent using computer	sciatica	289533	360895	0.930302	7.70016e-11	1.90647e-05	7.07298e-05	25.5277
rs6449708	Time spent using computer	sciatica	289533	360895	0.963715	7.90005e-09	0.000135483	5.57156e-05	20.1085
rs6780848	Time spent using computer	sciatica	289533	360895	0.0513499	3.29997e-08	0.0253719	5.09348e-05	18.383
rs6935828	Time spent using computer	sciatica	289533	360895	0.519072	3.09999e-08	0.00131182	5.10296e-05	18.4172
rs7020477	Time spent using computer	sciatica	289533	360895	0.166972	7.00003e-09	0.00458395	5.61089e-05	20.2504
rs707926	Time spent using computer	sciatica	289533	360895	0.0158767	1.2e-08	0.0444755	5.40245e-05	19.4981
rs7209653	Time spent using computer	sciatica	289533	360895	0.828961	2.19989e-11	1.68301e-05	7.46155e-05	26.9302
rs72828532	Time spent using computer	sciatica	289533	360895	0.0258571	4.49987e-11	0.00626198	7.23874e-05	26.126
rs72847500	Time spent using computer	sciatica	289533	360895	0.0464066	1.89998e-08	0.0233123	5.31456e-05	19.1809
rs7288455	Time spent using computer	sciatica	289533	360895	0.491211	1.09999e-08	0.000969202	5.46353e-05	19.7186
rs73578186	Time spent using computer	sciatica	289533	360895	0.506854	3.69999e-10	0.000227622	6.61759e-05	23.884
rs7526112	Time spent using computer	sciatica	289533	360895	0.0219483	1.09999e-08	0.0352266	5.43393e-05	19.6117
rs75550998	Time spent using computer	sciatica	289533	360895	0.936972	4.60002e-08	0.000332108	5.08473e-05	18.3514
rs76112266	Time spent using computer	sciatica	289533	360895	0.105795	3.50026e-11	0.00130972	7.31856e-05	26.4141
rs7904398	Time spent using computer	sciatica	289533	360895	0.43074	2.39999e-08	0.00171333	5.20188e-05	18.7742
rs7968738	Time spent using computer	sciatica	289533	360895	0.979018	2.39999e-09	7.35614e-05	5.98886e-05	21.6147
rs79720045	Time spent using computer	sciatica	289533	360895	0.328581	1.80011e-11	0.000170417	7.82301e-05	28.2349
rs806795	Time spent using computer	sciatica	289533	360895	0.000730735	1.40001e-08	0.203501	5.34301e-05	19.2836
rs9375188	Time spent using computer	sciatica	289533	360895	0.733449	5.00035e-18	3.38691e-08	0.000125509	45.3008
rs9537571	Time spent using computer	sciatica	289533	360895	0.23276	1.09999e-09	0.00146528	6.21034e-05	22.4141
rs10109061	Time spent watching television (TV)	cervical disc disorders	284358	437887	0.177957	3.09999e-08	0.0152609	3.96971e-05	17.3834
rs10189857	Time spent watching television (TV)	cervical disc disorders	284358	437887	0.266792	5.70033e-20	1.0809e-06	0.000105867	46.3623
rs10269099	Time spent watching television (TV)	cervical disc disorders	284358	437887	0.216613	2.1e-08	0.0106314	3.98707e-05	17.4595
rs10739499	Time spent watching television (TV)	cervical disc disorders	284358	437887	0.192074	4.20001e-08	0.0153569	3.81461e-05	16.7042
rs10765777	Time spent watching television (TV)	cervical disc disorders	284358	437887	0.0760606	4.90004e-12	0.00314122	6.08892e-05	26.6641
rs11191129	Time spent watching television (TV)	cervical disc disorders	284358	437887	0.0908636	9.29994e-10	0.0116009	4.73205e-05	20.7219
rs11222919	Time spent watching television (TV)	cervical disc disorders	284358	437887	0.11025	6.29999e-09	0.0163219	4.31494e-05	18.8953
rs11245482	Time spent watching television (TV)	cervical disc disorders	284358	437887	0.328758	4.79999e-10	0.00165204	4.91816e-05	21.5369
rs114600294	Time spent watching television (TV)	cervical disc disorders	284358	437887	0.299313	3.09999e-08	0.00771722	3.85854e-05	16.8966
rs114755463	Time spent watching television (TV)	cervical disc disorders	284358	437887	0.628935	6.69993e-10	0.000471319	4.90864e-05	21.4953
rs115608101	Time spent watching television (TV)	cervical disc disorders	284358	437887	0.0516084	1.09999e-08	0.0387387	4.15563e-05	18.1976
rs11662211	Time spent watching television (TV)	cervical disc disorders	284358	437887	0.435516	2.90001e-09	0.00182242	4.46262e-05	19.542
rs11680095	Time spent watching television (TV)	cervical disc disorders	284358	437887	0.042461	1.89998e-08	0.0513657	4.0773e-05	17.8546
rs11696187	Time spent watching television (TV)	cervical disc disorders	284358	437887	0.102519	4.20001e-10	0.0080827	4.95212e-05	21.6856
rs11700249	Time spent watching television (TV)	cervical disc disorders	284358	437887	0.911346	5.89997e-09	0.000364624	4.30103e-05	18.8344
rs11714337	Time spent watching television (TV)	cervical disc disorders	284358	437887	0.701909	7.59994e-10	0.000367348	4.81783e-05	21.0976
rs11877758	Time spent watching television (TV)	cervical disc disorders	284358	437887	0.00391552	1.29999e-10	0.0742089	5.27064e-05	23.0806
rs11911112	Time spent watching television (TV)	cervical disc disorders	284358	437887	0.631498	8.00018e-11	0.000211484	5.35514e-05	23.4506
rs12045585	Time spent watching television (TV)	cervical disc disorders	284358	437887	0.113082	4.09996e-10	0.00718499	5.17247e-05	22.6507
rs12214364	Time spent watching television (TV)	cervical disc disorders	284358	437887	0.514295	3.79997e-08	0.00325781	3.97443e-05	17.4041
rs1291871	Time spent watching television (TV)	cervical disc disorders	284358	437887	0.539394	9.90011e-09	0.00181449	4.19408e-05	18.366
rs13014947	Time spent watching television (TV)	cervical disc disorders	284358	437887	0.97063	6.4998e-11	4.70797e-05	5.49999e-05	24.085
rs13107325	Time spent watching television (TV)	cervical disc disorders	284358	437887	0.422939	1.69981e-11	0.000317748	5.73591e-05	25.1181
rs1324491	Time spent watching television (TV)	cervical disc disorders	284358	437887	0.104357	1.29999e-08	0.0211497	4.09552e-05	17.9344
rs1727332	Time spent watching television (TV)	cervical disc disorders	284358	437887	0.09105	1.10002e-12	0.00164653	6.42324e-05	28.1282
rs17789218	Time spent watching television (TV)	cervical disc disorders	284358	437887	0.349652	3.59998e-09	0.00292383	4.39557e-05	19.2484
rs178203	Time spent watching television (TV)	cervical disc disorders	284358	437887	0.842665	5.90065e-11	7.73321e-05	5.41908e-05	23.7306
rs180396	Time spent watching television (TV)	cervical disc disorders	284358	437887	0.0699278	4.30002e-08	0.0427682	3.82129e-05	16.7335
rs1826510	Time spent watching television (TV)	cervical disc disorders	284358	437887	0.507064	1.89998e-08	0.00259711	4.60787e-05	20.1781
rs1889996	Time spent watching television (TV)	cervical disc disorders	284358	437887	0.0228623	3.90032e-11	0.0175878	5.5259e-05	24.1984
rs1993092	Time spent watching television (TV)	cervical disc disorders	284358	437887	0.690903	5.39995e-09	0.000802815	4.30848e-05	18.867
rs2073869	Time spent watching television (TV)	cervical disc disorders	284358	437887	0.944331	1.09999e-10	6.52131e-05	5.2891e-05	23.1614
rs2106164	Time spent watching television (TV)	cervical disc disorders	284358	437887	0.176566	4.20001e-09	0.00844053	4.39023e-05	19.225
rs2185490	Time spent watching television (TV)	cervical disc disorders	284358	437887	0.843466	1.2e-08	0.000622317	4.14907e-05	18.1689
rs2240857	Time spent watching television (TV)	cervical disc disorders	284358	437887	0.784908	4.49987e-12	3.63325e-05	6.14874e-05	26.9261
rs2283	Time spent watching television (TV)	cervical disc disorders	284358	437887	0.619601	3.2e-08	0.00204283	3.85236e-05	16.8696
rs2332818	Time spent watching television (TV)	cervical disc disorders	284358	437887	0.778748	4e-08	0.00124738	3.83993e-05	16.8151
rs2352984	Time spent watching television (TV)	cervical disc disorders	284358	437887	0.0248188	7.39946e-35	2.22489e-09	0.000191449	83.8485
rs2479968	Time spent watching television (TV)	cervical disc disorders	284358	437887	0.758518	2.69998e-08	0.00115493	4.11231e-05	18.0079
rs249960	Time spent watching television (TV)	cervical disc disorders	284358	437887	0.87615	1.09999e-08	0.000534185	4.15089e-05	18.1769
rs262890	Time spent watching television (TV)	cervical disc disorders	284358	437887	0.490073	2.60016e-14	2.20698e-05	7.3474e-05	32.1755
rs263771	Time spent watching television (TV)	cervical disc disorders	284358	437887	0.194523	1.89998e-10	0.0028083	5.1656e-05	22.6205
rs2646351	Time spent watching television (TV)	cervical disc disorders	284358	437887	0.13587	2.39999e-08	0.0193862	3.9378e-05	17.2437
rs2678662	Time spent watching television (TV)	cervical disc disorders	284358	437887	0.572043	8.60003e-12	0.000120921	5.91983e-05	25.9236
rs2725371	Time spent watching television (TV)	cervical disc disorders	284358	437887	0.0210989	2.09991e-14	0.00267768	7.45076e-05	32.6282
rs2857693	Time spent watching television (TV)	cervical disc disorders	284358	437887	0.195697	9.60064e-11	0.00225543	5.26866e-05	23.0719
rs2906604	Time spent watching television (TV)	cervical disc disorders	284358	437887	0.476693	5.50047e-11	0.000370713	5.40909e-05	23.6869
rs3138499	Time spent watching television (TV)	cervical disc disorders	284358	437887	0.164743	8.49963e-12	0.00135447	6.0023e-05	26.2847
rs34094119	Time spent watching television (TV)	cervical disc disorders	284358	437887	0.00224792	1.29999e-08	0.233445	4.11361e-05	18.0136
rs34811474	Time spent watching television (TV)	cervical disc disorders	284358	437887	0.369446	3.10027e-12	0.000237571	6.14369e-05	26.9039
rs35797019	Time spent watching television (TV)	cervical disc disorders	284358	437887	0.67962	1.5e-08	0.00123754	4.04839e-05	17.728
rs362312	Time spent watching television (TV)	cervical disc disorders	284358	437887	0.217888	3.50002e-09	0.00601478	4.43136e-05	19.4051
rs3754970	Time spent watching television (TV)	cervical disc disorders	284358	437887	0.896824	1.29999e-09	0.000209869	4.70591e-05	20.6074
rs3810496	Time spent watching television (TV)	cervical disc disorders	284358	437887	0.240707	1.2e-08	0.00775443	4.15387e-05	18.1899
rs4076457	Time spent watching television (TV)	cervical disc disorders	284358	437887	0.416417	3.69999e-08	0.00478711	3.84742e-05	16.8479
rs4110177	Time spent watching television (TV)	cervical disc disorders	284358	437887	0.804878	1.29999e-08	0.000730654	4.13051e-05	18.0876
rs4303732	Time spent watching television (TV)	cervical disc disorders	284358	437887	0.344252	3.69999e-11	0.000637395	5.53141e-05	24.2225
rs4339469	Time spent watching television (TV)	cervical disc disorders	284358	437887	0.339297	2.80027e-14	5.60737e-05	7.32441e-05	32.0748
rs4469687	Time spent watching television (TV)	cervical disc disorders	284358	437887	0.924269	3.09999e-08	0.000678572	3.86693e-05	16.9334
rs4567133	Time spent watching television (TV)	cervical disc disorders	284358	437887	0.842312	1.7e-10	0.000116194	5.21315e-05	22.8288
rs4747438	Time spent watching television (TV)	cervical disc disorders	284358	437887	0.0157757	3.90032e-12	0.0133484	6.11441e-05	26.7757
rs4788616	Time spent watching television (TV)	cervical disc disorders	284358	437887	0.725144	4.30002e-10	0.000268666	4.93896e-05	21.628
rs4847408	Time spent watching television (TV)	cervical disc disorders	284358	437887	0.587757	4.09996e-10	0.000465627	4.92155e-05	21.5518
rs494566	Time spent watching television (TV)	cervical disc disorders	284358	437887	0.352179	2e-09	0.00239231	4.58424e-05	20.0746
rs57555420	Time spent watching television (TV)	cervical disc disorders	284358	437887	0.4885	9.40005e-09	0.00219314	4.18957e-05	18.3463
rs6102912	Time spent watching television (TV)	cervical disc disorders	284358	437887	0.198878	1.39991e-11	0.00120871	5.75734e-05	25.212
rs61743199	Time spent watching television (TV)	cervical disc disorders	284358	437887	0.62786	1.6e-08	0.00155089	4.03017e-05	17.6482
rs61864793	Time spent watching television (TV)	cervical disc disorders	284358	437887	0.746901	1.2e-09	0.000370967	4.67604e-05	20.4766
rs62145951	Time spent watching television (TV)	cervical disc disorders	284358	437887	0.78313	2.60016e-11	7.24272e-05	5.60662e-05	24.5519
rs62199883	Time spent watching television (TV)	cervical disc disorders	284358	437887	0.866768	3.19963e-18	9.76814e-08	9.5735e-05	41.9249
rs6493583	Time spent watching television (TV)	cervical disc disorders	284358	437887	0.528795	9.49992e-09	0.00186725	4.24032e-05	18.5685
rs6511708	Time spent watching television (TV)	cervical disc disorders	284358	437887	0.0672373	7.50067e-13	0.00211262	6.50608e-05	28.491
rs68056254	Time spent watching television (TV)	cervical disc disorders	284358	437887	0.830255	1.29999e-09	0.000273703	4.6664e-05	20.4344
rs6814554	Time spent watching television (TV)	cervical disc disorders	284358	437887	0.572557	2.39994e-17	1.07095e-06	9.12574e-05	39.9639
rs6850494	Time spent watching television (TV)	cervical disc disorders	284358	437887	0.184376	3.40001e-09	0.00746786	4.42333e-05	19.37
rs6895658	Time spent watching television (TV)	cervical disc disorders	284358	437887	0.590071	1.09999e-10	0.000287101	5.25436e-05	23.0092
rs6994132	Time spent watching television (TV)	cervical disc disorders	284358	437887	0.432557	6.19998e-10	0.00107737	4.83842e-05	21.1877
rs7089973	Time spent watching television (TV)	cervical disc disorders	284358	437887	0.0364024	1.6e-08	0.0555958	4.07182e-05	17.8306
rs71658797	Time spent watching television (TV)	cervical disc disorders	284358	437887	0.36954	1.09999e-10	0.000799552	5.28698e-05	23.1521
rs7184800	Time spent watching television (TV)	cervical disc disorders	284358	437887	0.774958	7.39946e-15	3.21096e-06	7.64351e-05	33.4724
rs72673939	Time spent watching television (TV)	cervical disc disorders	284358	437887	0.498941	4.09996e-09	0.00156666	4.379e-05	19.1758
rs73571431	Time spent watching television (TV)	cervical disc disorders	284358	437887	0.00380697	5.49997e-10	0.101033	4.90263e-05	21.469
rs73946726	Time spent watching television (TV)	cervical disc disorders	284358	437887	0.533749	2.19999e-08	0.00245681	4.05083e-05	17.7387
rs749056	Time spent watching television (TV)	cervical disc disorders	284358	437887	0.858013	7.19996e-09	0.000480549	4.25095e-05	18.615
rs749671	Time spent watching television (TV)	cervical disc disorders	284358	437887	0.0474373	1.59993e-11	0.0072828	5.73616e-05	25.1192
rs7539775	Time spent watching television (TV)	cervical disc disorders	284358	437887	0.682458	4.30002e-08	0.00181793	3.79126e-05	16.602
rs75499503	Time spent watching television (TV)	cervical disc disorders	284358	437887	0.978011	3.10027e-21	3.35479e-09	0.000116432	50.9898
rs75641275	Time spent watching television (TV)	cervical disc disorders	284358	437887	0.85618	1e-11	3.69903e-05	5.84907e-05	25.6137
rs7708324	Time spent watching television (TV)	cervical disc disorders	284358	437887	0.226132	1.6e-09	0.00446415	4.5933e-05	20.1143
rs77273138	Time spent watching television (TV)	cervical disc disorders	284358	437887	0.617418	9.69996e-10	0.000566362	4.77849e-05	20.9253
rs7798292	Time spent watching television (TV)	cervical disc disorders	284358	437887	0.404814	1.29999e-09	0.0016004	4.64484e-05	20.34
rs78227853	Time spent watching television (TV)	cervical disc disorders	284358	437887	0.205522	3.40001e-08	0.0132561	3.88849e-05	17.0278
rs7899206	Time spent watching television (TV)	cervical disc disorders	284358	437887	0.3569	1.29999e-09	0.0019902	4.77698e-05	20.9187
rs7921305	Time spent watching television (TV)	cervical disc disorders	284358	437887	0.103981	3.69999e-10	0.00768993	4.96962e-05	21.7623
rs79373894	Time spent watching television (TV)	cervical disc disorders	284358	437887	0.702249	9.79941e-11	0.000168539	5.48031e-05	23.9988
rs801733	Time spent watching television (TV)	cervical disc disorders	284358	437887	0.807372	5.00035e-14	5.73876e-06	7.17191e-05	31.407
rs814197	Time spent watching television (TV)	cervical disc disorders	284358	437887	0.703911	1.99986e-11	9.20112e-05	5.68193e-05	24.8818
rs872169	Time spent watching television (TV)	cervical disc disorders	284358	437887	0.105807	8.19993e-09	0.018381	4.20642e-05	18.42
rs898751	Time spent watching television (TV)	cervical disc disorders	284358	437887	0.896754	2.99999e-10	0.0001178	5.02055e-05	21.9853
rs9300594	Time spent watching television (TV)	cervical disc disorders	284358	437887	0.0815868	9.09997e-10	0.0128986	4.75048e-05	20.8026
rs9471333	Time spent watching television (TV)	cervical disc disorders	284358	437887	0.269519	6.70039e-11	0.00121568	5.37694e-05	23.5461
rs9834970	Time spent watching television (TV)	cervical disc disorders	284358	437887	0.287843	2e-08	0.0070707	3.96772e-05	17.3748
rs9867121	Time spent watching television (TV)	cervical disc disorders	284358	437887	0.663544	1.40001e-08	0.0012643	4.11206e-05	18.0068
rs9867437	Time spent watching television (TV)	cervical disc disorders	284358	437887	0.00115168	1.29999e-10	0.132439	5.27568e-05	23.1026
rs9880023	Time spent watching television (TV)	cervical disc disorders	284358	437887	0.995145	2e-09	0.000170128	4.59392e-05	20.117
rs996234	Time spent watching television (TV)	cervical disc disorders	284358	437887	0.189699	1.6e-10	0.00276807	5.55086e-05	24.3077
rs10109061	Time spent watching television (TV)	intervertebral disc disorders	308600	437887	0.778017	3.09999e-08	0.000822994	3.96971e-05	17.3834
rs10189857	Time spent watching television (TV)	intervertebral disc disorders	308600	437887	0.133248	5.70033e-20	2.21389e-06	0.000105867	46.3623
rs10269099	Time spent watching television (TV)	intervertebral disc disorders	308600	437887	0.0131238	2.1e-08	0.0884157	3.98707e-05	17.4595
rs10739499	Time spent watching television (TV)	intervertebral disc disorders	308600	437887	0.762641	4.20001e-08	0.000990507	3.81461e-05	16.7042
rs10765777	Time spent watching television (TV)	intervertebral disc disorders	308600	437887	0.0855736	4.90004e-12	0.00177675	6.08892e-05	26.6641
rs11191129	Time spent watching television (TV)	intervertebral disc disorders	308600	437887	0.00152318	9.29994e-10	0.131695	4.73205e-05	20.7219
rs11222919	Time spent watching television (TV)	intervertebral disc disorders	308600	437887	0.0143761	6.29999e-09	0.0628123	4.31494e-05	18.8953
rs11245482	Time spent watching television (TV)	intervertebral disc disorders	308600	437887	0.454404	4.79999e-10	0.000602398	4.91816e-05	21.5369
rs114600294	Time spent watching television (TV)	intervertebral disc disorders	308600	437887	0.00872128	3.09999e-08	0.121296	3.85854e-05	16.8966
rs114755463	Time spent watching television (TV)	intervertebral disc disorders	308600	437887	0.911591	6.69993e-10	0.000102995	4.90864e-05	21.4953
rs115608101	Time spent watching television (TV)	intervertebral disc disorders	308600	437887	0.925159	1.09999e-08	0.000319411	4.15563e-05	18.1976
rs11662211	Time spent watching television (TV)	intervertebral disc disorders	308600	437887	0.0319132	2.90001e-09	0.0297275	4.46262e-05	19.542
rs11680095	Time spent watching television (TV)	intervertebral disc disorders	308600	437887	0.0186282	1.89998e-08	0.0697805	4.0773e-05	17.8546
rs11696187	Time spent watching television (TV)	intervertebral disc disorders	308600	437887	0.604614	4.20001e-10	0.000294386	4.95212e-05	21.6856
rs11700249	Time spent watching television (TV)	intervertebral disc disorders	308600	437887	0.347336	5.89997e-09	0.00251477	4.30103e-05	18.8344
rs11714337	Time spent watching television (TV)	intervertebral disc disorders	308600	437887	0.702653	7.59994e-10	0.000248801	4.81783e-05	21.0976
rs11877758	Time spent watching television (TV)	intervertebral disc disorders	308600	437887	0.0303851	1.29999e-10	0.0133984	5.27064e-05	23.0806
rs11911112	Time spent watching television (TV)	intervertebral disc disorders	308600	437887	0.0397777	8.00018e-11	0.00920473	5.35514e-05	23.4506
rs12045585	Time spent watching television (TV)	intervertebral disc disorders	308600	437887	0.0686215	4.09996e-10	0.00868682	5.17247e-05	22.6507
rs12214364	Time spent watching television (TV)	intervertebral disc disorders	308600	437887	0.106378	3.79997e-08	0.0215252	3.97443e-05	17.4041
rs1291871	Time spent watching television (TV)	intervertebral disc disorders	308600	437887	0.0080447	9.90011e-09	0.0977242	4.19408e-05	18.366
rs13014947	Time spent watching television (TV)	intervertebral disc disorders	308600	437887	0.0479778	6.4998e-11	0.00725379	5.49999e-05	24.085
rs13107325	Time spent watching television (TV)	intervertebral disc disorders	308600	437887	0.943806	1.69981e-11	1.91405e-05	5.73591e-05	25.1181
rs1324491	Time spent watching television (TV)	intervertebral disc disorders	308600	437887	0.0919793	1.29999e-08	0.0179095	4.09552e-05	17.9344
rs1727332	Time spent watching television (TV)	intervertebral disc disorders	308600	437887	7.40457e-05	1.10002e-12	0.123935	6.42324e-05	28.1282
rs17789218	Time spent watching television (TV)	intervertebral disc disorders	308600	437887	0.709656	3.59998e-09	0.000447776	4.39557e-05	19.2484
rs178203	Time spent watching television (TV)	intervertebral disc disorders	308600	437887	0.282625	5.90065e-11	0.000710214	5.41908e-05	23.7306
rs180396	Time spent watching television (TV)	intervertebral disc disorders	308600	437887	0.0295216	4.30002e-08	0.063579	3.82129e-05	16.7335
rs1826510	Time spent watching television (TV)	intervertebral disc disorders	308600	437887	0.586699	1.89998e-08	0.00137837	4.60787e-05	20.1781
rs1889996	Time spent watching television (TV)	intervertebral disc disorders	308600	437887	0.702192	3.90032e-11	7.63058e-05	5.5259e-05	24.1984
rs1993092	Time spent watching television (TV)	intervertebral disc disorders	308600	437887	0.362363	5.39995e-09	0.00225633	4.30848e-05	18.867
rs2073869	Time spent watching television (TV)	intervertebral disc disorders	308600	437887	0.768235	1.09999e-10	8.79077e-05	5.2891e-05	23.1614
rs2106164	Time spent watching television (TV)	intervertebral disc disorders	308600	437887	0.324632	4.20001e-09	0.00250419	4.39023e-05	19.225
rs2185490	Time spent watching television (TV)	intervertebral disc disorders	308600	437887	0.0247076	1.2e-08	0.0519437	4.14907e-05	18.1689
rs2240857	Time spent watching television (TV)	intervertebral disc disorders	308600	437887	0.633751	4.49987e-12	4.4173e-05	6.14874e-05	26.9261
rs2283	Time spent watching television (TV)	intervertebral disc disorders	308600	437887	0.167495	3.2e-08	0.0124538	3.85236e-05	16.8696
rs2332818	Time spent watching television (TV)	intervertebral disc disorders	308600	437887	0.0554472	4e-08	0.0389472	3.83993e-05	16.8151
rs2352984	Time spent watching television (TV)	intervertebral disc disorders	308600	437887	0.0116426	7.39946e-35	2.14296e-09	0.000191449	83.8485
rs2479968	Time spent watching television (TV)	intervertebral disc disorders	308600	437887	0.0251524	2.69998e-08	0.0628198	4.11231e-05	18.0079
rs249960	Time spent watching television (TV)	intervertebral disc disorders	308600	437887	0.827886	1.09999e-08	0.000454264	4.15089e-05	18.1769
rs262890	Time spent watching television (TV)	intervertebral disc disorders	308600	437887	0.278799	2.60016e-14	4.72452e-05	7.3474e-05	32.1755
rs263771	Time spent watching television (TV)	intervertebral disc disorders	308600	437887	0.217192	1.89998e-10	0.00162303	5.1656e-05	22.6205
rs2646351	Time spent watching television (TV)	intervertebral disc disorders	308600	437887	0.860665	2.39999e-08	0.00055801	3.9378e-05	17.2437
rs2678662	Time spent watching television (TV)	intervertebral disc disorders	308600	437887	0.890651	8.60003e-12	1.82952e-05	5.91983e-05	25.9236
rs2725371	Time spent watching television (TV)	intervertebral disc disorders	308600	437887	0.034768	2.09991e-14	0.000967224	7.45076e-05	32.6282
rs2857693	Time spent watching television (TV)	intervertebral disc disorders	308600	437887	0.906088	9.60064e-11	4.66473e-05	5.26866e-05	23.0719
rs2906604	Time spent watching television (TV)	intervertebral disc disorders	308600	437887	0.035026	5.50047e-11	0.0092879	5.40909e-05	23.6869
rs3138499	Time spent watching television (TV)	intervertebral disc disorders	308600	437887	0.181276	8.49963e-12	0.000757365	6.0023e-05	26.2847
rs34094119	Time spent watching television (TV)	intervertebral disc disorders	308600	437887	0.000684305	1.29999e-08	0.290083	4.11361e-05	18.0136
rs34811474	Time spent watching television (TV)	intervertebral disc disorders	308600	437887	0.629245	3.10027e-12	3.91544e-05	6.14369e-05	26.9039
rs35797019	Time spent watching television (TV)	intervertebral disc disorders	308600	437887	0.283211	1.5e-08	0.00484044	4.04839e-05	17.728
rs362312	Time spent watching television (TV)	intervertebral disc disorders	308600	437887	0.00318559	3.50002e-09	0.123771	4.43136e-05	19.4051
rs3754970	Time spent watching television (TV)	intervertebral disc disorders	308600	437887	0.0679814	1.29999e-09	0.0122801	4.70591e-05	20.6074
rs3810496	Time spent watching television (TV)	intervertebral disc disorders	308600	437887	0.0550985	1.2e-08	0.0281375	4.15387e-05	18.1899
rs4076457	Time spent watching television (TV)	intervertebral disc disorders	308600	437887	0.457297	3.69999e-08	0.00297992	3.84742e-05	16.8479
rs4110177	Time spent watching television (TV)	intervertebral disc disorders	308600	437887	0.783033	1.29999e-08	0.000565919	4.13051e-05	18.0876
rs4303732	Time spent watching television (TV)	intervertebral disc disorders	308600	437887	0.00828572	3.69999e-11	0.0256115	5.53141e-05	24.2225
rs4339469	Time spent watching television (TV)	intervertebral disc disorders	308600	437887	0.322707	2.80027e-14	3.57634e-05	7.32441e-05	32.0748
rs4469687	Time spent watching television (TV)	intervertebral disc disorders	308600	437887	0.177222	3.09999e-08	0.0115894	3.86693e-05	16.9334
rs4567133	Time spent watching television (TV)	intervertebral disc disorders	308600	437887	0.841639	1.7e-10	7.65621e-05	5.21315e-05	22.8288
rs4747438	Time spent watching television (TV)	intervertebral disc disorders	308600	437887	0.00273319	3.90032e-12	0.0302532	6.11441e-05	26.7757
rs4788616	Time spent watching television (TV)	intervertebral disc disorders	308600	437887	0.89241	4.30002e-10	9.20238e-05	4.93896e-05	21.628
rs4847408	Time spent watching television (TV)	intervertebral disc disorders	308600	437887	0.501064	4.09996e-10	0.000459288	4.92155e-05	21.5518
rs494566	Time spent watching television (TV)	intervertebral disc disorders	308600	437887	0.0177109	2e-09	0.0415933	4.58424e-05	20.0746
rs57555420	Time spent watching television (TV)	intervertebral disc disorders	308600	437887	0.69288	9.40005e-09	0.000702523	4.18957e-05	18.3463
rs6102912	Time spent watching television (TV)	intervertebral disc disorders	308600	437887	0.986725	1.39991e-11	1.49721e-05	5.75734e-05	25.212
rs61743199	Time spent watching television (TV)	intervertebral disc disorders	308600	437887	0.126254	1.6e-08	0.0139385	4.03017e-05	17.6482
rs61864793	Time spent watching television (TV)	intervertebral disc disorders	308600	437887	0.57787	1.2e-09	0.000503053	4.67604e-05	20.4766
rs62145951	Time spent watching television (TV)	intervertebral disc disorders	308600	437887	0.283506	2.60016e-11	0.000531446	5.60662e-05	24.5519
rs62199883	Time spent watching television (TV)	intervertebral disc disorders	308600	437887	0.250501	3.19963e-18	2.40057e-06	9.5735e-05	41.9249
rs6493583	Time spent watching television (TV)	intervertebral disc disorders	308600	437887	0.902944	9.49992e-09	0.000322473	4.24032e-05	18.5685
rs6511708	Time spent watching television (TV)	intervertebral disc disorders	308600	437887	0.559329	7.50067e-13	3.14283e-05	6.50608e-05	28.491
rs68056254	Time spent watching television (TV)	intervertebral disc disorders	308600	437887	0.59926	1.29999e-09	0.000469696	4.6664e-05	20.4344
rs6814554	Time spent watching television (TV)	intervertebral disc disorders	308600	437887	0.000956864	2.39994e-17	0.00350951	9.12574e-05	39.9639
rs6850494	Time spent watching television (TV)	intervertebral disc disorders	308600	437887	0.0389233	3.40001e-09	0.026498	4.42333e-05	19.37
rs6895658	Time spent watching television (TV)	intervertebral disc disorders	308600	437887	0.908606	1.09999e-10	4.94593e-05	5.25436e-05	23.0092
rs6994132	Time spent watching television (TV)	intervertebral disc disorders	308600	437887	0.132634	6.19998e-10	0.00473249	4.83842e-05	21.1877
rs7089973	Time spent watching television (TV)	intervertebral disc disorders	308600	437887	0.412405	1.6e-08	0.00267183	4.07182e-05	17.8306
rs71658797	Time spent watching television (TV)	intervertebral disc disorders	308600	437887	0.693646	1.09999e-10	0.000118103	5.28698e-05	23.1521
rs7184800	Time spent watching television (TV)	intervertebral disc disorders	308600	437887	0.0110078	7.39946e-15	0.0022677	7.64351e-05	33.4724
rs72673939	Time spent watching television (TV)	intervertebral disc disorders	308600	437887	0.248808	4.09996e-09	0.00377511	4.379e-05	19.1758
rs73571431	Time spent watching television (TV)	intervertebral disc disorders	308600	437887	0.00391913	5.49997e-10	0.0750911	4.90263e-05	21.469
rs73946726	Time spent watching television (TV)	intervertebral disc disorders	308600	437887	0.736394	2.19999e-08	0.000831463	4.05083e-05	17.7387
rs749056	Time spent watching television (TV)	intervertebral disc disorders	308600	437887	0.0306591	7.19996e-09	0.0389332	4.25095e-05	18.615
rs749671	Time spent watching television (TV)	intervertebral disc disorders	308600	437887	0.179624	1.59993e-11	0.000953712	5.73616e-05	25.1192
rs7539775	Time spent watching television (TV)	intervertebral disc disorders	308600	437887	0.743865	4.30002e-08	0.00106916	3.79126e-05	16.602
rs75499503	Time spent watching television (TV)	intervertebral disc disorders	308600	437887	0.14046	3.10027e-21	7.33493e-07	0.000116432	50.9898
rs75641275	Time spent watching television (TV)	intervertebral disc disorders	308600	437887	0.144635	1e-11	0.00113483	5.84907e-05	25.6137
rs7708324	Time spent watching television (TV)	intervertebral disc disorders	308600	437887	0.0408301	1.6e-09	0.02073	4.5933e-05	20.1143
rs77273138	Time spent watching television (TV)	intervertebral disc disorders	308600	437887	0.985252	9.69996e-10	8.97446e-05	4.77849e-05	20.9253
rs7798292	Time spent watching television (TV)	intervertebral disc disorders	308600	437887	0.0861232	1.29999e-09	0.00976564	4.64484e-05	20.34
rs78227853	Time spent watching television (TV)	intervertebral disc disorders	308600	437887	0.105204	3.40001e-08	0.0210419	3.88849e-05	17.0278
rs7899206	Time spent watching television (TV)	intervertebral disc disorders	308600	437887	0.104415	1.29999e-09	0.00782686	4.77698e-05	20.9187
rs7921305	Time spent watching television (TV)	intervertebral disc disorders	308600	437887	0.00513488	3.69999e-10	0.0594113	4.96962e-05	21.7623
rs79373894	Time spent watching television (TV)	intervertebral disc disorders	308600	437887	0.517839	9.79941e-11	0.00024765	5.48031e-05	23.9988
rs801733	Time spent watching television (TV)	intervertebral disc disorders	308600	437887	0.056943	5.00035e-14	0.000713619	7.17191e-05	31.407
rs814197	Time spent watching television (TV)	intervertebral disc disorders	308600	437887	0.20503	1.99986e-11	0.000838044	5.68193e-05	24.8818
rs872169	Time spent watching television (TV)	intervertebral disc disorders	308600	437887	0.0445051	8.19993e-09	0.0301882	4.20642e-05	18.42
rs898751	Time spent watching television (TV)	intervertebral disc disorders	308600	437887	0.890203	2.99999e-10	8.02763e-05	5.02055e-05	21.9853
rs9300594	Time spent watching television (TV)	intervertebral disc disorders	308600	437887	0.14364	9.09997e-10	0.00484013	4.75048e-05	20.8026
rs9471333	Time spent watching television (TV)	intervertebral disc disorders	308600	437887	0.36736	6.70039e-11	0.000455452	5.37694e-05	23.5461
rs9834970	Time spent watching television (TV)	intervertebral disc disorders	308600	437887	0.0148607	2e-08	0.0814165	3.96772e-05	17.3748
rs9867121	Time spent watching television (TV)	intervertebral disc disorders	308600	437887	0.290345	1.40001e-08	0.00449933	4.11206e-05	18.0068
rs9867437	Time spent watching television (TV)	intervertebral disc disorders	308600	437887	0.0613889	1.29999e-10	0.00688213	5.27568e-05	23.1026
rs9880023	Time spent watching television (TV)	intervertebral disc disorders	308600	437887	0.628044	2e-09	0.00048968	4.59392e-05	20.117
rs996234	Time spent watching television (TV)	intervertebral disc disorders	308600	437887	0.652595	1.6e-10	0.00016462	5.55086e-05	24.3077
rs10109061	Time spent watching television (TV)	low back pain	300293	437887	0.998199	3.09999e-08	0.000414667	3.96971e-05	17.3834
rs10189857	Time spent watching television (TV)	low back pain	300293	437887	0.978426	5.70033e-20	6.07104e-09	0.000105867	46.3623
rs10269099	Time spent watching television (TV)	low back pain	300293	437887	0.138517	2.1e-08	0.0149444	3.98707e-05	17.4595
rs10739499	Time spent watching television (TV)	low back pain	300293	437887	0.157594	4.20001e-08	0.0160478	3.81461e-05	16.7042
rs10765777	Time spent watching television (TV)	low back pain	300293	437887	0.0943778	4.90004e-12	0.00182069	6.08892e-05	26.6641
rs11191129	Time spent watching television (TV)	low back pain	300293	437887	0.000236805	9.29994e-10	0.283426	4.73205e-05	20.7219
rs11222919	Time spent watching television (TV)	low back pain	300293	437887	0.163843	6.29999e-09	0.00846426	4.31494e-05	18.8953
rs11245482	Time spent watching television (TV)	low back pain	300293	437887	0.170309	4.79999e-10	0.00355341	4.91816e-05	21.5369
rs114600294	Time spent watching television (TV)	low back pain	300293	437887	0.20569	3.09999e-08	0.0106212	3.85854e-05	16.8966
rs114755463	Time spent watching television (TV)	low back pain	300293	437887	0.138812	6.69993e-10	0.00516449	4.90864e-05	21.4953
rs115608101	Time spent watching television (TV)	low back pain	300293	437887	0.065969	1.09999e-08	0.0260516	4.15563e-05	18.1976
rs11662211	Time spent watching television (TV)	low back pain	300293	437887	0.163713	2.90001e-09	0.00665387	4.46262e-05	19.542
rs11680095	Time spent watching television (TV)	low back pain	300293	437887	0.773142	1.89998e-08	0.000767125	4.0773e-05	17.8546
rs11696187	Time spent watching television (TV)	low back pain	300293	437887	0.123186	4.20001e-10	0.00515358	4.95212e-05	21.6856
rs11700249	Time spent watching television (TV)	low back pain	300293	437887	0.0830042	5.89997e-09	0.0174921	4.30103e-05	18.8344
rs11714337	Time spent watching television (TV)	low back pain	300293	437887	0.968294	7.59994e-10	9.87915e-05	4.81783e-05	21.0976
rs11911112	Time spent watching television (TV)	low back pain	300293	437887	0.685255	8.00018e-11	0.000126379	5.35514e-05	23.4506
rs12045585	Time spent watching television (TV)	low back pain	300293	437887	0.020721	4.09996e-10	0.0274491	5.17247e-05	22.6507
rs12214364	Time spent watching television (TV)	low back pain	300293	437887	0.636778	3.79997e-08	0.0016706	3.97443e-05	17.4041
rs1291871	Time spent watching television (TV)	low back pain	300293	437887	6.70517e-05	9.90011e-09	0.557981	4.19408e-05	18.366
rs13014947	Time spent watching television (TV)	low back pain	300293	437887	0.00259233	6.4998e-11	0.0649183	5.49999e-05	24.085
rs13107325	Time spent watching television (TV)	low back pain	300293	437887	0.153955	1.69981e-11	0.00139389	5.73591e-05	25.1181
rs1324491	Time spent watching television (TV)	low back pain	300293	437887	0.304496	1.29999e-08	0.00454161	4.09552e-05	17.9344
rs1727332	Time spent watching television (TV)	low back pain	300293	437887	0.000444898	1.10002e-12	0.0669369	6.42324e-05	28.1282
rs17789218	Time spent watching television (TV)	low back pain	300293	437887	0.544006	3.59998e-09	0.000975136	4.39557e-05	19.2484
rs178203	Time spent watching television (TV)	low back pain	300293	437887	0.00273017	5.90065e-11	0.0619245	5.41908e-05	23.7306
rs180396	Time spent watching television (TV)	low back pain	300293	437887	0.265908	4.30002e-08	0.00836551	3.82129e-05	16.7335
rs1826510	Time spent watching television (TV)	low back pain	300293	437887	0.470884	1.89998e-08	0.002436	4.60787e-05	20.1781
rs1889996	Time spent watching television (TV)	low back pain	300293	437887	0.946672	3.90032e-11	3.14103e-05	5.5259e-05	24.1984
rs1993092	Time spent watching television (TV)	low back pain	300293	437887	0.547838	5.39995e-09	0.00111842	4.30848e-05	18.867
rs2073869	Time spent watching television (TV)	low back pain	300293	437887	0.307414	1.09999e-10	0.000874419	5.2891e-05	23.1614
rs2106164	Time spent watching television (TV)	low back pain	300293	437887	0.0140559	4.20001e-09	0.0635257	4.39023e-05	19.225
rs2185490	Time spent watching television (TV)	low back pain	300293	437887	0.0830864	1.2e-08	0.0214703	4.14907e-05	18.1689
rs2240857	Time spent watching television (TV)	low back pain	300293	437887	0.349697	4.49987e-12	0.000221214	6.14874e-05	26.9261
rs2283	Time spent watching television (TV)	low back pain	300293	437887	0.333543	3.2e-08	0.00538754	3.85236e-05	16.8696
rs2332818	Time spent watching television (TV)	low back pain	300293	437887	0.00178258	4e-08	0.272579	3.83993e-05	16.8151
rs2479968	Time spent watching television (TV)	low back pain	300293	437887	0.543471	2.69998e-08	0.00207884	4.11231e-05	18.0079
rs249960	Time spent watching television (TV)	low back pain	300293	437887	0.0725521	1.09999e-08	0.0237929	4.15089e-05	18.1769
rs262890	Time spent watching television (TV)	low back pain	300293	437887	0.856016	2.60016e-14	2.36637e-06	7.3474e-05	32.1755
rs263771	Time spent watching television (TV)	low back pain	300293	437887	0.8483	1.89998e-10	8.97679e-05	5.1656e-05	22.6205
rs2646351	Time spent watching television (TV)	low back pain	300293	437887	0.714659	2.39999e-08	0.00105532	3.9378e-05	17.2437
rs2678662	Time spent watching television (TV)	low back pain	300293	437887	0.646142	8.60003e-12	6.30141e-05	5.91983e-05	25.9236
rs2725371	Time spent watching television (TV)	low back pain	300293	437887	0.0468695	2.09991e-14	0.000818174	7.45076e-05	32.6282
rs2857693	Time spent watching television (TV)	low back pain	300293	437887	0.69971	9.60064e-11	0.000127242	5.26866e-05	23.0719
rs2906604	Time spent watching television (TV)	low back pain	300293	437887	0.000827047	5.50047e-11	0.108088	5.40909e-05	23.6869
rs3138499	Time spent watching television (TV)	low back pain	300293	437887	0.0873554	8.49963e-12	0.00236626	6.0023e-05	26.2847
rs34094119	Time spent watching television (TV)	low back pain	300293	437887	0.00707864	1.29999e-08	0.119899	4.11361e-05	18.0136
rs34811474	Time spent watching television (TV)	low back pain	300293	437887	0.585154	3.10027e-12	5.6777e-05	6.14369e-05	26.9039
rs35797019	Time spent watching television (TV)	low back pain	300293	437887	0.933671	1.5e-08	0.00039098	4.04839e-05	17.728
rs362312	Time spent watching television (TV)	low back pain	300293	437887	0.0010181	3.50002e-09	0.216068	4.43136e-05	19.4051
rs3754970	Time spent watching television (TV)	low back pain	300293	437887	0.00737191	1.29999e-09	0.070793	4.70591e-05	20.6074
rs3810496	Time spent watching television (TV)	low back pain	300293	437887	0.229861	1.2e-08	0.00672278	4.15387e-05	18.1899
rs4076457	Time spent watching television (TV)	low back pain	300293	437887	0.124862	3.69999e-08	0.0198736	3.84742e-05	16.8479
rs4110177	Time spent watching television (TV)	low back pain	300293	437887	0.235199	1.29999e-08	0.00663256	4.13051e-05	18.0876
rs4303732	Time spent watching television (TV)	low back pain	300293	437887	0.135678	3.69999e-11	0.00213436	5.53141e-05	24.2225
rs4339469	Time spent watching television (TV)	low back pain	300293	437887	0.287367	2.80027e-14	5.52937e-05	7.32441e-05	32.0748
rs4469687	Time spent watching television (TV)	low back pain	300293	437887	0.375822	3.09999e-08	0.0044099	3.86693e-05	16.9334
rs4567133	Time spent watching television (TV)	low back pain	300293	437887	0.897147	1.7e-10	7.02468e-05	5.21315e-05	22.8288
rs4747438	Time spent watching television (TV)	low back pain	300293	437887	0.000339469	3.90032e-12	0.095693	6.11441e-05	26.7757
rs4788616	Time spent watching television (TV)	low back pain	300293	437887	0.83682	4.30002e-10	0.000131573	4.93896e-05	21.628
rs4847408	Time spent watching television (TV)	low back pain	300293	437887	0.981884	4.09996e-10	7.21611e-05	4.92155e-05	21.5518
rs494566	Time spent watching television (TV)	low back pain	300293	437887	0.00183819	2e-09	0.154514	4.58424e-05	20.0746
rs57555420	Time spent watching television (TV)	low back pain	300293	437887	0.502155	9.40005e-09	0.00166304	4.18957e-05	18.3463
rs6102912	Time spent watching television (TV)	low back pain	300293	437887	0.304292	1.39991e-11	0.000438366	5.75734e-05	25.212
rs61743199	Time spent watching television (TV)	low back pain	300293	437887	0.414808	1.6e-08	0.00295134	4.03017e-05	17.6482
rs61864793	Time spent watching television (TV)	low back pain	300293	437887	0.326613	1.2e-09	0.00181766	4.67604e-05	20.4766
rs62145951	Time spent watching television (TV)	low back pain	300293	437887	0.293963	2.60016e-11	0.000574999	5.60662e-05	24.5519
rs62199883	Time spent watching television (TV)	low back pain	300293	437887	0.465142	3.19963e-18	6.06622e-07	9.5735e-05	41.9249
rs6493583	Time spent watching television (TV)	low back pain	300293	437887	0.84759	9.49992e-09	0.000444191	4.24032e-05	18.5685
rs6511708	Time spent watching television (TV)	low back pain	300293	437887	0.489147	7.50067e-13	5.33714e-05	6.50608e-05	28.491
rs68056254	Time spent watching television (TV)	low back pain	300293	437887	0.242892	1.29999e-09	0.00298536	4.6664e-05	20.4344
rs6814554	Time spent watching television (TV)	low back pain	300293	437887	0.120247	2.39994e-17	2.57074e-05	9.12574e-05	39.9639
rs6850494	Time spent watching television (TV)	low back pain	300293	437887	0.158107	3.40001e-09	0.00730003	4.42333e-05	19.37
rs6895658	Time spent watching television (TV)	low back pain	300293	437887	0.553599	1.09999e-10	0.000255573	5.25436e-05	23.0092
rs6994132	Time spent watching television (TV)	low back pain	300293	437887	0.379183	6.19998e-10	0.00108593	4.83842e-05	21.1877
rs7089973	Time spent watching television (TV)	low back pain	300293	437887	0.711176	1.6e-08	0.000911008	4.07182e-05	17.8306
rs71658797	Time spent watching television (TV)	low back pain	300293	437887	0.678658	1.09999e-10	0.000145071	5.28698e-05	23.1521
rs7184800	Time spent watching television (TV)	low back pain	300293	437887	0.145351	7.39946e-15	0.000123851	7.64351e-05	33.4724
rs72673939	Time spent watching television (TV)	low back pain	300293	437887	0.248036	4.09996e-09	0.0042409	4.379e-05	19.1758
rs73571431	Time spent watching television (TV)	low back pain	300293	437887	0.630565	5.49997e-10	0.000334754	4.90263e-05	21.469
rs73946726	Time spent watching television (TV)	low back pain	300293	437887	0.0561552	2.19999e-08	0.0357163	4.05083e-05	17.7387
rs749056	Time spent watching television (TV)	low back pain	300293	437887	0.115076	7.19996e-09	0.0132541	4.25095e-05	18.615
rs749671	Time spent watching television (TV)	low back pain	300293	437887	0.448321	1.59993e-11	0.000204897	5.73616e-05	25.1192
rs7539775	Time spent watching television (TV)	low back pain	300293	437887	0.903345	4.30002e-08	0.000673483	3.79126e-05	16.602
rs75499503	Time spent watching television (TV)	low back pain	300293	437887	0.00196535	3.10027e-21	0.000263815	0.000116432	50.9898
rs75641275	Time spent watching television (TV)	low back pain	300293	437887	0.0380049	1e-11	0.00616281	5.84907e-05	25.6137
rs7708324	Time spent watching television (TV)	low back pain	300293	437887	0.152207	1.6e-09	0.00604241	4.5933e-05	20.1143
rs77273138	Time spent watching television (TV)	low back pain	300293	437887	0.237363	9.69996e-10	0.00279568	4.77849e-05	20.9253
rs7798292	Time spent watching television (TV)	low back pain	300293	437887	0.00375025	1.29999e-09	0.10208	4.64484e-05	20.34
rs78227853	Time spent watching television (TV)	low back pain	300293	437887	0.1087	3.40001e-08	0.0223596	3.88849e-05	17.0278
rs7899206	Time spent watching television (TV)	low back pain	300293	437887	0.16835	1.29999e-09	0.00494061	4.77698e-05	20.9187
rs7921305	Time spent watching television (TV)	low back pain	300293	437887	0.541086	3.69999e-10	0.00042279	4.96962e-05	21.7623
rs79373894	Time spent watching television (TV)	low back pain	300293	437887	0.666596	9.79941e-11	0.00014776	5.48031e-05	23.9988
rs801733	Time spent watching television (TV)	low back pain	300293	437887	0.090467	5.00035e-14	0.000465859	7.17191e-05	31.407
rs814197	Time spent watching television (TV)	low back pain	300293	437887	0.266801	1.99986e-11	0.000624495	5.68193e-05	24.8818
rs872169	Time spent watching television (TV)	low back pain	300293	437887	0.0289854	8.19993e-09	0.0460483	4.20642e-05	18.42
rs898751	Time spent watching television (TV)	low back pain	300293	437887	0.33906	2.99999e-10	0.00103615	5.02055e-05	21.9853
rs9300594	Time spent watching television (TV)	low back pain	300293	437887	0.655497	9.09997e-10	0.000367568	4.75048e-05	20.8026
rs9471333	Time spent watching television (TV)	low back pain	300293	437887	0.521627	6.70039e-11	0.000243627	5.37694e-05	23.5461
rs9834970	Time spent watching television (TV)	low back pain	300293	437887	0.518865	2e-08	0.00205418	3.96772e-05	17.3748
rs9867121	Time spent watching television (TV)	low back pain	300293	437887	0.638012	1.40001e-08	0.00111781	4.11206e-05	18.0068
rs9867437	Time spent watching television (TV)	low back pain	300293	437887	0.129743	1.29999e-10	0.00333363	5.27568e-05	23.1026
rs9880023	Time spent watching television (TV)	low back pain	300293	437887	0.822512	2e-09	0.000258474	4.59392e-05	20.117
rs996234	Time spent watching television (TV)	low back pain	300293	437887	0.685117	1.6e-10	0.000164949	5.55086e-05	24.3077
rs10109061	Time spent watching television (TV)	sciatica	289533	437887	0.3725	3.09999e-08	0.00507734	3.96971e-05	17.3834
rs10189857	Time spent watching television (TV)	sciatica	289533	437887	0.512775	5.70033e-20	1.40561e-07	0.000105867	46.3623
rs10269099	Time spent watching television (TV)	sciatica	289533	437887	0.0901052	2.1e-08	0.0263568	3.98707e-05	17.4595
rs10739499	Time spent watching television (TV)	sciatica	289533	437887	0.18396	4.20001e-08	0.0152037	3.81461e-05	16.7042
rs10765777	Time spent watching television (TV)	sciatica	289533	437887	0.0446149	4.90004e-12	0.00510348	6.08892e-05	26.6641
rs11191129	Time spent watching television (TV)	sciatica	289533	437887	0.0216666	9.29994e-10	0.0375158	4.73205e-05	20.7219
rs11222919	Time spent watching television (TV)	sciatica	289533	437887	0.253634	6.29999e-09	0.00544605	4.31494e-05	18.8953
rs11245482	Time spent watching television (TV)	sciatica	289533	437887	0.328764	4.79999e-10	0.00152115	4.91816e-05	21.5369
rs114600294	Time spent watching television (TV)	sciatica	289533	437887	0.121598	3.09999e-08	0.0220095	3.85854e-05	16.8966
rs114755463	Time spent watching television (TV)	sciatica	289533	437887	0.925546	6.69993e-10	0.000132664	4.90864e-05	21.4953
rs115608101	Time spent watching television (TV)	sciatica	289533	437887	0.412481	1.09999e-08	0.003015	4.15563e-05	18.1976
rs11662211	Time spent watching television (TV)	sciatica	289533	437887	0.721071	2.90001e-09	0.000523828	4.46262e-05	19.542
rs11680095	Time spent watching television (TV)	sciatica	289533	437887	0.0751761	1.89998e-08	0.0302384	4.0773e-05	17.8546
rs11696187	Time spent watching television (TV)	sciatica	289533	437887	0.23224	4.20001e-10	0.00257412	4.95212e-05	21.6856
rs11700249	Time spent watching television (TV)	sciatica	289533	437887	0.670778	5.89997e-09	0.000833926	4.30103e-05	18.8344
rs11714337	Time spent watching television (TV)	sciatica	289533	437887	0.253634	7.59994e-10	0.00273643	4.81783e-05	21.0976
rs11877758	Time spent watching television (TV)	sciatica	289533	437887	0.000186226	1.29999e-10	0.248401	5.27064e-05	23.0806
rs11911112	Time spent watching television (TV)	sciatica	289533	437887	0.870597	8.00018e-11	7.0607e-05	5.35514e-05	23.4506
rs12045585	Time spent watching television (TV)	sciatica	289533	437887	0.210483	4.09996e-10	0.00296107	5.17247e-05	22.6507
rs12214364	Time spent watching television (TV)	sciatica	289533	437887	0.155132	3.79997e-08	0.0179838	3.97443e-05	17.4041
rs1291871	Time spent watching television (TV)	sciatica	289533	437887	0.185317	9.90011e-09	0.00962915	4.19408e-05	18.366
rs13014947	Time spent watching television (TV)	sciatica	289533	437887	0.635353	6.4998e-11	0.000174867	5.49999e-05	24.085
rs13107325	Time spent watching television (TV)	sciatica	289533	437887	0.482733	1.69981e-11	0.000213216	5.73591e-05	25.1181
rs1324491	Time spent watching television (TV)	sciatica	289533	437887	0.131969	1.29999e-08	0.0154937	4.09552e-05	17.9344
rs17789218	Time spent watching television (TV)	sciatica	289533	437887	0.436983	3.59998e-09	0.00180225	4.39557e-05	19.2484
rs178203	Time spent watching television (TV)	sciatica	289533	437887	0.515456	5.90065e-11	0.000289061	5.41908e-05	23.7306
rs1826510	Time spent watching television (TV)	sciatica	289533	437887	0.731779	1.89998e-08	0.00103186	4.60787e-05	20.1781
rs1889996	Time spent watching television (TV)	sciatica	289533	437887	0.445325	3.90032e-11	0.00034804	5.5259e-05	24.1984
rs1993092	Time spent watching television (TV)	sciatica	289533	437887	0.909919	5.39995e-09	0.000326073	4.30848e-05	18.867
rs2073869	Time spent watching television (TV)	sciatica	289533	437887	0.450057	1.09999e-10	0.000494787	5.2891e-05	23.1614
rs2106164	Time spent watching television (TV)	sciatica	289533	437887	0.206741	4.20001e-09	0.00639652	4.39023e-05	19.225
rs2185490	Time spent watching television (TV)	sciatica	289533	437887	0.16058	1.2e-08	0.0121984	4.14907e-05	18.1689
rs2240857	Time spent watching television (TV)	sciatica	289533	437887	0.653246	4.49987e-12	5.88651e-05	6.14874e-05	26.9261
rs2283	Time spent watching television (TV)	sciatica	289533	437887	0.646172	3.2e-08	0.00172894	3.85236e-05	16.8696
rs2332818	Time spent watching television (TV)	sciatica	289533	437887	0.176398	4e-08	0.015671	3.83993e-05	16.8151
rs2479968	Time spent watching television (TV)	sciatica	289533	437887	0.370297	2.69998e-08	0.00490651	4.11231e-05	18.0079
rs249960	Time spent watching television (TV)	sciatica	289533	437887	0.200243	1.09999e-08	0.00905013	4.15089e-05	18.1769
rs262890	Time spent watching television (TV)	sciatica	289533	437887	0.69615	2.60016e-14	6.68808e-06	7.3474e-05	32.1755
rs263771	Time spent watching television (TV)	sciatica	289533	437887	0.274685	1.89998e-10	0.00151155	5.1656e-05	22.6205
rs2646351	Time spent watching television (TV)	sciatica	289533	437887	0.0492799	2.39999e-08	0.0462731	3.9378e-05	17.2437
rs2678662	Time spent watching television (TV)	sciatica	289533	437887	0.198755	8.60003e-12	0.000931117	5.91983e-05	25.9236
rs2725371	Time spent watching television (TV)	sciatica	289533	437887	0.0665917	2.09991e-14	0.000671007	7.45076e-05	32.6282
rs2857693	Time spent watching television (TV)	sciatica	289533	437887	0.306395	9.60064e-11	0.0010002	5.26866e-05	23.0719
rs2906604	Time spent watching television (TV)	sciatica	289533	437887	0.00812999	5.50047e-11	0.037228	5.40909e-05	23.6869
rs3138499	Time spent watching television (TV)	sciatica	289533	437887	0.338564	8.49963e-12	0.000361308	6.0023e-05	26.2847
rs34094119	Time spent watching television (TV)	sciatica	289533	437887	0.170987	1.29999e-08	0.0114758	4.11361e-05	18.0136
rs34811474	Time spent watching television (TV)	sciatica	289533	437887	0.214161	3.10027e-12	0.000594196	6.14369e-05	26.9039
rs35797019	Time spent watching television (TV)	sciatica	289533	437887	0.115902	1.5e-08	0.0187118	4.04839e-05	17.728
rs362312	Time spent watching television (TV)	sciatica	289533	437887	0.0519828	3.50002e-09	0.0264933	4.43136e-05	19.4051
rs3754970	Time spent watching television (TV)	sciatica	289533	437887	0.954414	1.29999e-09	0.000154173	4.70591e-05	20.6074
rs3810496	Time spent watching television (TV)	sciatica	289533	437887	0.0406612	1.2e-08	0.0447003	4.15387e-05	18.1899
rs4076457	Time spent watching television (TV)	sciatica	289533	437887	0.69215	3.69999e-08	0.00154838	3.84742e-05	16.8479
rs4110177	Time spent watching television (TV)	sciatica	289533	437887	0.429273	1.29999e-08	0.00291661	4.13051e-05	18.0876
rs4303732	Time spent watching television (TV)	sciatica	289533	437887	0.0103167	3.69999e-11	0.0289491	5.53141e-05	24.2225
rs4339469	Time spent watching television (TV)	sciatica	289533	437887	0.799555	2.80027e-14	4.18758e-06	7.32441e-05	32.0748
rs4469687	Time spent watching television (TV)	sciatica	289533	437887	0.622267	3.09999e-08	0.00187815	3.86693e-05	16.9334
rs4567133	Time spent watching television (TV)	sciatica	289533	437887	0.259047	1.7e-10	0.0016042	5.21315e-05	22.8288
rs4747438	Time spent watching television (TV)	sciatica	289533	437887	0.00458807	3.90032e-12	0.029366	6.11441e-05	26.7757
rs4788616	Time spent watching television (TV)	sciatica	289533	437887	0.816127	4.30002e-10	0.000170913	4.93896e-05	21.628
rs4847408	Time spent watching television (TV)	sciatica	289533	437887	0.0449883	4.09996e-10	0.016946	4.92155e-05	21.5518
rs494566	Time spent watching television (TV)	sciatica	289533	437887	0.0408385	2e-09	0.0281756	4.58424e-05	20.0746
rs57555420	Time spent watching television (TV)	sciatica	289533	437887	0.0538034	9.40005e-09	0.0335363	4.18957e-05	18.3463
rs6102912	Time spent watching television (TV)	sciatica	289533	437887	0.295396	1.39991e-11	0.000563718	5.75734e-05	25.212
rs61743199	Time spent watching television (TV)	sciatica	289533	437887	0.560228	1.6e-08	0.00187192	4.03017e-05	17.6482
rs61864793	Time spent watching television (TV)	sciatica	289533	437887	0.104814	1.2e-09	0.0100644	4.67604e-05	20.4766
rs62145951	Time spent watching television (TV)	sciatica	289533	437887	0.769694	2.60016e-11	6.94456e-05	5.60662e-05	24.5519
rs62199883	Time spent watching television (TV)	sciatica	289533	437887	0.369244	3.19963e-18	1.6283e-06	9.5735e-05	41.9249
rs6493583	Time spent watching television (TV)	sciatica	289533	437887	0.609	9.49992e-09	0.00126497	4.24032e-05	18.5685
rs6511708	Time spent watching television (TV)	sciatica	289533	437887	0.717928	7.50067e-13	2.20343e-05	6.50608e-05	28.491
rs68056254	Time spent watching television (TV)	sciatica	289533	437887	0.426499	1.29999e-09	0.00132854	4.6664e-05	20.4344
rs6814554	Time spent watching television (TV)	sciatica	289533	437887	0.0913798	2.39994e-17	5.41916e-05	9.12574e-05	39.9639
rs6850494	Time spent watching television (TV)	sciatica	289533	437887	0.372123	3.40001e-09	0.00239271	4.42333e-05	19.37
rs6895658	Time spent watching television (TV)	sciatica	289533	437887	0.891283	1.09999e-10	7.42597e-05	5.25436e-05	23.0092
rs6994132	Time spent watching television (TV)	sciatica	289533	437887	0.325734	6.19998e-10	0.00169343	4.83842e-05	21.1877
rs7089973	Time spent watching television (TV)	sciatica	289533	437887	0.670006	1.6e-08	0.00122859	4.07182e-05	17.8306
rs71658797	Time spent watching television (TV)	sciatica	289533	437887	0.497574	1.09999e-10	0.000388898	5.28698e-05	23.1521
rs7184800	Time spent watching television (TV)	sciatica	289533	437887	0.247523	7.39946e-15	6.09997e-05	7.64351e-05	33.4724
rs72673939	Time spent watching television (TV)	sciatica	289533	437887	0.292272	4.09996e-09	0.00383315	4.379e-05	19.1758
rs73571431	Time spent watching television (TV)	sciatica	289533	437887	0.0491858	5.49997e-10	0.0169313	4.90263e-05	21.469
rs73946726	Time spent watching television (TV)	sciatica	289533	437887	0.377445	2.19999e-08	0.00440561	4.05083e-05	17.7387
rs749056	Time spent watching television (TV)	sciatica	289533	437887	0.186473	7.19996e-09	0.00865173	4.25095e-05	18.615
rs749671	Time spent watching television (TV)	sciatica	289533	437887	0.136218	1.59993e-11	0.00197332	5.73616e-05	25.1192
rs7539775	Time spent watching television (TV)	sciatica	289533	437887	0.590544	4.30002e-08	0.00237882	3.79126e-05	16.602
rs75499503	Time spent watching television (TV)	sciatica	289533	437887	0.0698136	3.10027e-21	5.10648e-06	0.000116432	50.9898
rs75641275	Time spent watching television (TV)	sciatica	289533	437887	0.072512	1e-11	0.00377256	5.84907e-05	25.6137
rs7708324	Time spent watching television (TV)	sciatica	289533	437887	0.822903	1.6e-09	0.000280318	4.5933e-05	20.1143
rs77273138	Time spent watching television (TV)	sciatica	289533	437887	0.320248	9.69996e-10	0.00202898	4.77849e-05	20.9253
rs7798292	Time spent watching television (TV)	sciatica	289533	437887	0.0670147	1.29999e-09	0.0162074	4.64484e-05	20.34
rs78227853	Time spent watching television (TV)	sciatica	289533	437887	0.758529	3.40001e-08	0.00118295	3.88849e-05	17.0278
rs7899206	Time spent watching television (TV)	sciatica	289533	437887	0.060689	1.29999e-09	0.0175718	4.77698e-05	20.9187
rs7921305	Time spent watching television (TV)	sciatica	289533	437887	0.00824841	3.69999e-10	0.0570147	4.96962e-05	21.7623
rs79373894	Time spent watching television (TV)	sciatica	289533	437887	0.769522	9.79941e-11	0.000115946	5.48031e-05	23.9988
rs801733	Time spent watching television (TV)	sciatica	289533	437887	0.638149	5.00035e-14	1.15151e-05	7.17191e-05	31.407
rs814197	Time spent watching television (TV)	sciatica	289533	437887	0.0888464	1.99986e-11	0.00362009	5.68193e-05	24.8818
rs872169	Time spent watching television (TV)	sciatica	289533	437887	0.870378	8.19993e-09	0.00044755	4.20642e-05	18.42
rs898751	Time spent watching television (TV)	sciatica	289533	437887	0.327182	2.99999e-10	0.00131318	5.02055e-05	21.9853
rs9300594	Time spent watching television (TV)	sciatica	289533	437887	0.717522	9.09997e-10	0.000339792	4.75048e-05	20.8026
rs9471333	Time spent watching television (TV)	sciatica	289533	437887	0.28132	6.70039e-11	0.00103287	5.37694e-05	23.5461
rs9834970	Time spent watching television (TV)	sciatica	289533	437887	0.0114441	2e-08	0.114499	3.96772e-05	17.3748
rs9867121	Time spent watching television (TV)	sciatica	289533	437887	0.757698	1.40001e-08	0.000829395	4.11206e-05	18.0068
rs9867437	Time spent watching television (TV)	sciatica	289533	437887	0.757431	1.29999e-10	0.000134547	5.27568e-05	23.1026
rs9880023	Time spent watching television (TV)	sciatica	289533	437887	0.904902	2e-09	0.000222241	4.59392e-05	20.117
rs996234	Time spent watching television (TV)	sciatica	289533	437887	0.692097	1.6e-10	0.000192832	5.55086e-05	24.3077

## Sheet: Table S3
Table S3 MR analysis before removal of outlier for exposures (TV viewing, computer use, and driving) and outcomes (CS, IVDD, sciatica, and LBP), and pleiotropy test
Exposure	Outcome	Method	SNPs	OR	OR_lci95	OR_uci95	P value	Pleiotropy Test
								Egger_intercept	SE	P value
Time spent driving	cervical disc disorders	Inverse variance weighted	6	0.403547	0.105277	1.54688	0.185611	0.0309293	0.0948685	0.760751
Time spent driving	cervical disc disorder	MR Egger	6	0.000431024	1.1e-09	169.315	0.303686
Time spent driving	cervical disc disorder	Weighted median	6	0.69625	0.204044	2.37578	0.56316
Time spent driving	cervical disc disorder	Weighted mode	6	1.03122	0.167154	6.36194	0.974862
Time spent driving	cervical disc disorder	Simple mode	6	0.990004	0.160214	6.11748	0.991791
Time spent driving	intervertebral disc disorders	Inverse variance weighted (multiplicative random effects)	6	1.20618	0.332731	4.37252	0.77542	0.00505663	0.00862237	0.559379
Time spent driving	intervertebral disc disease	MR Egger	6	0.00499068	1.33e-08	1875.64	0.463755
Time spent driving	intervertebral disc disease	Weighted median	6	1.2906	0.554204	3.00547	0.554187
Time spent driving	intervertebral disc disease	Weighted mode	6	1.21602	0.38511	3.83969	0.752363
Time spent driving	intervertebral disc disease	Simple mode	6	1.13474	0.345274	3.72935	0.843265
Time spent driving	low back pain	Inverse variance weighted (multiplicative random effects)	6	1.10421	0.353608	3.4481	0.864517	-0.00237126	0.00633851	0.709089
Time spent driving	low back pain	MR Egger	6	0.319898	1.53e-06	66910.6	0.864179
Time spent driving	low back pain	Weighted median	6	1.34961	0.523552	3.47901	0.534885
Time spent driving	low back pain	Weighted mode	6	2.40005	0.567928	10.1425	0.287247
Time spent driving	low back pain	Simple mode	6	2.23713	0.335819	14.9031	0.443211
Time spent driving	sciatica	Inverse variance weighted (multiplicative random effects)	6	1.1104	0.265319	4.64721	0.885989	0.083858	0.0801189	0.354329
Time spent driving	sciatica	MR Egger	6	0.0891332	2.13e-08	372656	0.771472
Time spent driving	sciatica	Weighted median	6	1.41705	0.39495	5.08428	0.592806
Time spent driving	sciatica	Weighted mode	6	2.92794	0.492062	17.4223	0.290842
Time spent driving	sciatica	Simple mode	6	2.68771	0.260092	27.7739	0.444471
Time spent using computer	cervical disc disorder	Inverse variance weighted (multiplicative random effects)	76	0.702529	0.498793	0.989484	0.0433317	0.0218682	0.0121517	0.0760008
Time spent using computer	cervical disc disorder	MR Egger	76	0.126827	0.0190691	0.84351	0.0359835
Time spent using computer	cervical disc disorder	Weighted median	76	0.706945	0.463864	1.07741	0.106706
Time spent using computer	cervical disc disorder	Weighted mode	76	0.619613	0.248957	1.54211	0.306829
Time spent using computer	cervical disc disorder	Simple mode	76	0.530959	0.193865	1.4542	0.221965
Time spent using computer	intervertebral disc disease	Inverse variance weighted (multiplicative random effects)	76	0.631885	0.49517	0.806347	0.000223938	0.00233563	0.0108352	0.829933
Time spent using computer	intervertebral disc disease	MR Egger	76	0.282551	0.072134	1.10676	0.0736716
Time spent using computer	intervertebral disc disease	Weighted median	76	0.737191	0.567869	0.957	0.0220145
Time spent using computer	intervertebral disc disease	Weighted mode	76	0.722507	0.392276	1.33074	0.300276
Time spent using computer	intervertebral disc disease	Simple mode	76	0.691372	0.361723	1.32144	0.267692
Time spent using computer	low back pain	Inverse variance weighted (multiplicative random effects)	75	0.539751	0.425352	0.684918	3.89e-07	0.00523828	0.00708273	0.461251
Time spent using computer	low back pain	MR Egger	75	0.363637	0.0950751	1.39081	0.143706
Time spent using computer	low back pain	Weighted median	75	0.542156	0.407482	0.72134	2.65e-05
Time spent using computer	low back pain	Weighted mode	75	0.548247	0.281691	1.06704	0.081012
Time spent using computer	low back pain	Simple mode	75	0.486602	0.243348	0.973014	0.0451883
Time spent using computer	sciatica	Inverse variance weighted (multiplicative random effects)	75	0.633862	0.470866	0.853281	0.00264554	0.0672671	0.0798523	0.446989
Time spent using computer	sciatica	MR Egger	75	0.527394	0.096487	2.88272	0.462703
Time spent using computer	sciatica	Weighted median	75	0.618819	0.433211	0.883951	0.00833925
Time spent using computer	sciatica	Weighted mode	75	0.650749	0.26401	1.60401	0.353636
Time spent using computer	sciatica	Simple mode	75	0.639376	0.22608	1.80822	0.401812
Time spent watching television (TV)	cervical disc disorder	Inverse variance weighted (multiplicative random effects)	106	1.54211	1.16612	2.03933	0.00238272	0.0102818	0.00875657	0.244089
Time spent watching television (TV)	cervical disc disorder	MR Egger	106	2.43965	0.612841	9.712	0.208587
Time spent watching television (TV)	cervical disc disorder	Weighted median	106	1.57055	1.08988	2.26321	0.0154483
Time spent watching television (TV)	cervical disc disorder	Weighted mode	106	1.45542	0.55797	3.79636	0.444666
Time spent watching television (TV)	cervical disc disorder	Simple mode	106	1.63154	0.609274	4.36903	0.33226
Time spent watching television (TV)	intervertebral disc disease	Inverse variance weighted (multiplicative random effects)	106	1.78828	1.43702	2.2254	1.89e-07	-0.00537786	0.00809193	0.50778
Time spent watching television (TV)	intervertebral disc disease	MR Egger	106	2.18911	0.741852	6.45981	0.158849
Time spent watching television (TV)	intervertebral disc disease	Weighted median	106	1.95295	1.52204	2.50584	1.42e-07
Time spent watching television (TV)	intervertebral disc disease	Weighted mode	106	1.94916	1.06381	3.57134	0.0330311
Time spent watching television (TV)	intervertebral disc disease	Simple mode	106	1.24651	0.638867	2.4321	0.519602
Time spent watching television (TV)	low back pain	Inverse variance weighted (multiplicative random effects)	104	2.03551	1.61187	2.5705	2.38e-09	-0.00657396	0.00771462	0.396151
Time spent watching television (TV)	low back pain	MR Egger	104	1.29446	0.381333	4.39413	0.679813
Time spent watching television (TV)	low back pain	Weighted median	104	1.83841	1.41412	2.39002	5.41e-06
Time spent watching television (TV)	low back pain	Weighted mode	104	1.93339	1.0186	3.66975	0.0463655
Time spent watching television (TV)	low back pain	Simple mode	104	2.66568	1.3016	5.45932	0.00855647
Time spent watching television (TV)	sciatica	Inverse variance weighted (multiplicative random effects)	103	1.75205	1.3583	2.25994	1.57e-05	0.0151864	0.0762083	0.851767
Time spent watching television (TV)	sciatica	MR Egger	103	3.0937	0.816259	11.7254	0.0997454
Time spent watching television (TV)	sciatica	Weighted median	103	1.90245	1.38287	2.61726	7.76e-05
Time spent watching television (TV)	sciatica	Weighted mode	103	2.20154	1.05271	4.60409	0.038515
Time spent watching television (TV)	sciatica	Simple mode	103	2.15745	0.963168	4.83258	0.0645207

## Sheet: Table S4
Table S4 MR-PRESSO test before removal of outlier analysis results for exposures (TV viewing, computer use, and driving) and outcomes (CS, IVDD, sciatica, and LBP), and pleiotropy test
Exposure	Outcome	MR Analysis	Causal Estimate	Sd	T-stat	P-value	or	or_lci95	or_uci95	RSSobs	Pvalue
Time spent driving	cervical disc disorders	Raw	-0.907461	0.685562	-1.32368	0.2429	0.403547	0.105277	1.54688	14.8654	0.093
Time spent driving	cervical disc disorders	Outlier-corrected
Time spent driving	intervertebral disc disorders	Raw	0.18746	0.657082	0.285292	0.786861	1.20618	0.332731	4.37252	35.4367	0.001
Time spent driving	intervertebral disc disorders	Outlier-corrected	0.321914	0.333907	0.964083	0.406122	1.37977	0.717098	2.6548
Time spent driving	low back pain	Raw	0.099129	0.580967	0.170628	0.871206	1.10421	0.353608	3.4481	22.4282	0.0143333
Time spent driving	low back pain	Outlier-corrected	0.513041	0.472434	1.08595	0.338566	1.67036	0.661708	4.21653
Time spent driving	sciatica	Raw	0.104723	0.73038	0.143382	0.891588	1.1104	0.265319	4.64721	23.33	0.0136667
Time spent driving	sciatica	Outlier-corrected	0.546144	0.692398	0.788772	0.474366	1.72658	0.444433	6.70762
Time spent using computer	cervical disc disorders	Raw	-0.353068	0.174743	-2.0205	0.0469024	0.702529	0.498793	0.989484	138.488	0.000333333
Time spent using computer	cervical disc disorders	Outlier-corrected	-0.412309	0.166491	-2.47646	0.0155547	0.66212	0.477767	0.917607
Time spent using computer	intervertebral disc disorders	Raw	-0.459048	0.124391	-3.69036	0.000422004	0.631885	0.49517	0.806347	179.192	0.000333333
Time spent using computer	intervertebral disc disorders	Outlier-corrected	-0.493551	0.121065	-4.07673	0.000113745	0.610455	0.481505	0.773938
Time spent using computer	low back pain	Raw	-0.616647	0.121526	-5.07419	2.79909e-06	0.539751	0.425352	0.684918	135.959	0.000333333
Time spent using computer	low back pain	Outlier-corrected	-0.66076	0.114669	-5.76232	1.84684e-07	0.516459	0.412503	0.646612
Time spent using computer	sciatica	Raw	-0.455924	0.151662	-3.00618	0.00361131	0.633862	0.470866	0.853281	136.11	0.000333333
Time spent using computer	sciatica	Outlier-corrected
Time spent watching television (TV)	cervical disc disorders	Raw	0.433153	0.142585	3.03785	0.00300644	1.54211	1.16612	2.03933	147.317	0.00733333
Time spent watching television (TV)	cervical disc disorders	Outlier-corrected	0.46848	0.138021	3.39426	0.000974991	1.59756	1.21891	2.09384
Time spent watching television (TV)	intervertebral disc disorders	Raw	0.581254	0.111572	5.20967	9.49593e-07	1.78828	1.43702	2.2254	229.932	0.000333333
Time spent watching television (TV)	intervertebral disc disorders	Outlier-corrected	0.607916	0.108324	5.61203	1.66853e-07	1.8366	1.48528	2.27102
Time spent watching television (TV)	low back pain	Raw	0.710746	0.119058	5.96976	3.40711e-08	2.03551	1.61187	2.5705	200.489	0.000333333
Time spent watching television (TV)	low back pain	Outlier-corrected
Time spent watching television (TV)	sciatica	Raw	0.560787	0.129873	4.31798	3.65793e-05	1.75205	1.3583	2.25994	153.224	0.001
Time spent watching television (TV)	sciatica	Outlier-corrected	0.527384	0.126427	4.17144	6.41409e-05	1.69449	1.32258	2.17099

## Sheet: Table S5
Table S5 Summary of mutant gene variants discarded after MR-PRESSO test
Exposure	Driving				Computer use				TV viewing
outcome	CS	IVDD	LBP	sciatica	CS	IVDD	LBP	sciatica	CS	IVDD	LBP	sciatica
	NA	rs12921753	rs975303	rs975303	rs2041687	rs2041687	rs2041687	rs10828248	rs34094119	rs34094119	rs11191129	rs11877758
	NA	rs12921753	NA	NA	rs11634155	rs10828248	rs10828248	rs117405403	rs115608101	rs10189857	rs11222919	rs11680095
	NA	rs975303	NA	NA	rs11652437	rs11259902	rs11259902	rs12128707	rs11680095	rs11191129	rs114755463	rs2646351
	NA	NA	NA	NA	rs12946454	rs117405403	rs117405403	rs12521638	rs11877758	rs11222919	rs1291871	rs2906604
	NA	NA	NA	NA	rs17862355	rs1469249	rs1469249	rs1448355	rs1889996	rs114600294	rs13014947	rs35797019
	NA	NA	NA	NA	rs206965	rs1987942	rs1987942	rs1469249	rs4747438	rs11680095	rs1727332	rs4303732
	NA	NA	NA	NA	rs707926	rs2068625	rs2068625	rs17167210	rs7089973	rs12214364	rs178203	rs4747438
	NA	NA	NA	NA	rs72828532	rs206965	rs206965	rs1987942	rs73571431	rs1727332	rs2332818	rs57555420
	NA	NA	NA	NA	rs7630869	rs2220599	rs2220599	rs1999244	rs749671	rs362312	rs249960	rs749671
	NA	NA	NA	NA	NA	rs28710456	rs28710456	rs2041687	rs9867437	rs4469687	rs2906604	rs7921305
	NA	NA	NA	NA	NA	rs6028090	rs6028090	rs2220599	NA	rs4747438	rs34094119	rs814197
	NA	NA	NA	NA	NA	rs6935828	rs6935828	rs2734833	NA	rs61743199	rs362312	rs9834970
	NA	NA	NA	NA	NA	rs707926	rs707926	rs76112266	NA	rs6814554	rs4747438	NA
	NA	NA	NA	NA	NA	rs72828532	rs72828532	rs806795	NA	rs6994132	rs494566	NA
	NA	NA	NA	NA	NA	rs7630869	rs7630869	NA	NA	rs72673939	rs72673939	NA
	NA	NA	NA	NA	NA	rs806795	rs806795	NA	NA	rs749671	rs77273138	NA
	NA	NA	NA	NA	NA	NA	NA	NA	NA	rs78227853	rs7798292	NA
	NA	NA	NA	NA	NA	NA	NA	NA	NA	rs7921305	rs78227853	NA
	NA	NA	NA	NA	NA	NA	NA	NA	NA	rs872169	rs872169	NA
	NA	NA	NA	NA	NA	NA	NA	NA	NA	rs9834970	NA	NA
Total	0	2	1	1	9	16	16	14	10	20	19	12

## Sheet: Table S6
Table S6 MR analysis after removal of outlier for exposures (TV viewing, computer use, and driving) and outcomes (CS, IVDD, sciatica, and LBP), and pleiotropy test
Exposure	Outcome	Method	SNPs	OR	OR_lci95	OR_uci95	P value	Pleiotropy Test
								Egger_intercept	SE	P value
Time spent driving	cervical disc disorders	Inverse variance weighted	6	0.403547	0.105277	1.54688	0.185611	0.083858	0.0801189	0.354329
Time spent driving	cervical disc disorders	MR Egger	6	0.000431024	1.09725e-09	169.315	0.303686
Time spent driving	cervical disc disorders	Simple mode	6	0.990004	0.15953	6.14371	0.991811
Time spent driving	cervical disc disorders	Weighted median	6	0.69625	0.198078	2.44734	0.57241
Time spent driving	cervical disc disorders	Weighted mode	6	1.03122	0.166421	6.38995	0.974922
Time spent driving	intervertebral disc disorderss	Inverse variance weighted	4	1.37977	0.671792	2.83384	0.380671	-0.0588314	0.0495609	0.35709
Time spent driving	intervertebral disc disorderss	MR Egger	4	198.607	0.0525801	750183	0.335036
Time spent driving	intervertebral disc disorderss	Simple mode	4	0.88253	0.251993	3.0908	0.857557
Time spent driving	intervertebral disc disorderss	Weighted median	4	1.20582	0.492901	2.94987	0.681773
Time spent driving	intervertebral disc disorderss	Weighted mode	4	0.914798	0.253637	3.29943	0.900388
Time spent driving	low back pain	Inverse variance weighted	5	1.67036	0.661708	4.21653	0.2775	-0.129279	0.0546512	0.0989029
Time spent driving	low back pain	MR Egger	5	88473.7	10.4915	7.46089e+08	0.090093
Time spent driving	low back pain	Simple mode	5	2.83483	0.544796	14.751	0.283328
Time spent driving	low back pain	Weighted median	5	2.03113	0.760091	5.4276	0.157659
Time spent driving	low back pain	Weighted mode	5	2.76205	0.632311	12.0651	0.248164
Time spent driving	sciatica	Inverse variance weighted	5	1.72658	0.444433	6.70762	0.430245	-0.108139	0.104876	0.378338
Time spent driving	sciatica	MR Egger	5	15436.9	0.000451652	5.27617e+11	0.355546
Time spent driving	sciatica	Simple mode	5	2.98269	0.507452	17.5315	0.293124
Time spent driving	sciatica	Weighted median	5	2.06246	0.586102	7.25767	0.259442
Time spent driving	sciatica	Weighted mode	5	3.16394	0.560459	17.8613	0.262108
Time spent using computer	cervical disc disorders	Inverse variance weighted	67	0.800047	0.607757	1.05318	0.1117	0.00913072	0.00956595	0.343366
Time spent using computer	cervical disc disorders	MR Egger	67	0.389562	0.0866543	1.75131	0.22339
Time spent using computer	cervical disc disorders	Simple mode	67	0.48582	0.171572	1.37564	0.178633
Time spent using computer	cervical disc disorders	Weighted median	67	0.824929	0.553125	1.2303	0.34531
Time spent using computer	cervical disc disorders	Weighted mode	67	0.548251	0.214174	1.40344	0.21453
Time spent using computer	intervertebral disc disorderss	Inverse variance weighted	60	0.658937	0.548655	0.791388	8.05586e-06	-0.000798354	0.00637137	0.900717
Time spent using computer	intervertebral disc disorderss	MR Egger	60	0.701275	0.260211	1.88995	0.485769
Time spent using computer	intervertebral disc disorderss	Simple mode	60	0.728284	0.375615	1.41208	0.351784
Time spent using computer	intervertebral disc disorderss	Weighted median	60	0.738564	0.560454	0.973276	0.0313666
Time spent using computer	intervertebral disc disorderss	Weighted mode	60	0.762846	0.430877	1.35058	0.356769
Time spent using computer	low back pain	Inverse variance weighted	64	0.485634	0.400123	0.58942	2.68326e-13	0.000836803	0.0068086	0.902581
Time spent using computer	low back pain	MR Egger	64	0.455088	0.158622	1.30565	0.148239
Time spent using computer	low back pain	Simple mode	64	0.522639	0.25795	1.05893	0.0764798
Time spent using computer	low back pain	Weighted median	64	0.509834	0.385589	0.674113	2.27539e-06
Time spent using computer	low back pain	Weighted mode	64	0.569248	0.295838	1.09534	0.0964924
Time spent using computer	sciatica	Inverse variance weighted	61	0.584881	0.457162	0.748282	1.98207e-05	0.00723499	0.00854144	0.400392
Time spent using computer	sciatica	MR Egger	61	0.333171	0.0885339	1.25379	0.109385
Time spent using computer	sciatica	Simple mode	61	0.612913	0.250702	1.49844	0.287434
Time spent using computer	sciatica	Weighted median	61	0.587559	0.409257	0.843543	0.00394968
Time spent using computer	sciatica	Weighted mode	61	0.604366	0.257086	1.42077	0.25279
Time spent watching television (TV)	cervical disc disorders	Inverse variance weighted	96	1.60836	1.25265	2.06506	0.000194192	0.00168641	0.00713127	0.813574
Time spent watching television (TV)	cervical disc disorders	MR Egger	96	1.39379	0.414472	4.68705	0.592813
Time spent watching television (TV)	cervical disc disorders	Simple mode	96	1.53822	0.591619	3.99939	0.379296
Time spent watching television (TV)	cervical disc disorders	Weighted median	96	1.57665	1.10228	2.25517	0.0126575
Time spent watching television (TV)	cervical disc disorders	Weighted mode	96	1.37562	0.541251	3.49619	0.504423
Time spent watching television (TV)	intervertebral disc disorderss	Inverse variance weighted	86	2.09689	1.7742	2.47828	3.78994e-18	0.0025693	0.00485401	0.597983
Time spent watching television (TV)	intervertebral disc disorderss	MR Egger	86	1.68652	0.740031	3.84356	0.21709
Time spent watching television (TV)	intervertebral disc disorderss	Simple mode	86	1.07804	0.520825	2.2314	0.840046
Time spent watching television (TV)	intervertebral disc disorderss	Weighted median	86	2.03552	1.57438	2.63173	5.86576e-08
Time spent watching television (TV)	intervertebral disc disorderss	Weighted mode	86	2.07362	1.169	3.67829	0.014569
Time spent watching television (TV)	low back pain	Inverse variance weighted	85	1.83797	1.5281	2.21068	1.03872e-10	-0.0073057	0.00567108	0.201243
Time spent watching television (TV)	low back pain	MR Egger	85	3.45018	1.30036	9.15417	0.0148642
Time spent watching television (TV)	low back pain	Simple mode	85	2.9985	1.49527	6.01294	0.0026878
Time spent watching television (TV)	low back pain	Weighted median	85	1.74962	1.33748	2.28875	4.46864e-05
Time spent watching television (TV)	low back pain	Weighted mode	85	1.72005	0.909799	3.25189	0.0988245
Time spent watching television (TV)	sciatica	Inverse variance weighted	91	1.81679	1.45453	2.26928	1.4228e-07	0.00154859	0.00660985	0.815301
Time spent watching television (TV)	sciatica	MR Egger	91	1.59217	0.51625	4.91042	0.420446
Time spent watching television (TV)	sciatica	Simple mode	91	2.07877	0.878362	4.91973	0.0994069
Time spent watching television (TV)	sciatica	Weighted median	91	1.9189	1.39304	2.64327	6.64356e-05
Time spent watching television (TV)	sciatica	Weighted mode	91	2.10742	1.00674	4.41145	0.0510067

## Sheet: Table S7
Table S7 MR heterogeneity analysis after removal of outlier for exposures (TV viewing, computer use, and driving) and outcomes (CS, IVDD, sciatica, and LBP)
Exposure	Outcome	Heterogeneity_test
		Method	Q	Q_df	Q_pval
Time spent driving	cervical disc disorder.txt	MR Egger	8.18467	4	0.0850429
Time spent driving	cervical disc disorder.txt	Inverse variance weighted	10.4263	5	0.0640193
Time spent driving	intevertabral.txt	MR Egger	1.0715	2	0.585229
Time spent driving	intevertabral.txt	Inverse variance weighted	2.4806	3	0.478808
Time spent driving	low back pain.txt	MR Egger	1.37853	3	0.710575
Time spent driving	low back pain.txt	Inverse variance weighted	6.97428	4	0.137254
Time spent driving	sciatica.txt	MR Egger	7.23132	3	0.0648791
Time spent driving	sciatica.txt	Inverse variance weighted	9.79407	4	0.0440432
Time spent using computer	cervical disc disorder.txt	MR Egger	64.2752	65	0.502089
Time spent using computer	cervical disc disorder.txt	Inverse variance weighted	65.1863	66	0.505182
Time spent using computer	intevertabral.txt	MR Egger	60.219	58	0.395423
Time spent using computer	intevertabral.txt	Inverse variance weighted	60.2353	59	0.430835
Time spent using computer	low back pain.txt	MR Egger	52.6476	62	0.795473
Time spent using computer	low back pain.txt	Inverse variance weighted	52.6627	63	0.820286
Time spent using computer	sciatica.txt	MR Egger	53.1666	59	0.6893
Time spent using computer	sciatica.txt	Inverse variance weighted	53.884	60	0.697441
Time spent watching television (TV)	cervical disc disorder.txt	MR Egger	79.4636	94	0.857926
Time spent watching television (TV)	cervical disc disorder.txt	Inverse variance weighted	79.5196	95	0.873177
Time spent watching television (TV)	intevertabral.txt	MR Egger	87.1539	84	0.385277
Time spent watching television (TV)	intevertabral.txt	Inverse variance weighted	87.4446	85	0.406422
Time spent watching television (TV)	low back pain.txt	MR Egger	74.4729	83	0.736872
Time spent watching television (TV)	low back pain.txt	Inverse variance weighted	76.1324	84	0.717415
Time spent watching television (TV)	sciatica.txt	MR Egger	82.8845	89	0.662402
Time spent watching television (TV)	sciatica.txt	Inverse variance weighted	82.9394	90	0.688161

## Sheet: Table S8
Table S8 MR-PRESSO test after removal of outlier analysis results for exposures (TV viewing, computer use, and driving) and outcomes (CS, IVDD, sciatica, and LBP), and pleiotropy test
Exposure	Outcome	MR Analysis	Causal Estimate	Sd	T-stat	P-value	OR	OR_lci95	OR_uci95	RSSobs	Pvalue
Time spent driving	cervical disc disorders	Raw	-0.907461	0.685562	-1.32368	0.2429	0.403547	0.105277	1.54688	14.8654	0.093
Time spent driving	cervical disc disorders	Outlier-corrected
Time spent driving	intervertebral disc disorders	Raw	0.321914	0.333907	0.964083	0.406122	1.37977	0.717098	2.6548	4.4892	0.522333
Time spent driving	intervertebral disc disorders	Outlier-corrected
Time spent driving	low back pain	Raw	0.513041	0.472434	1.08595	0.338566	1.67036	0.661708	4.21653	10.6868	0.189
Time spent driving	low back pain	Outlier-corrected
Time spent driving	sciatica	Raw	0.546144	0.692398	0.788772	0.474366	1.72658	0.444433	6.70762	15.0848	0.0746667
Time spent driving	sciatica	Outlier-corrected
Time spent using computer	cervical disc disorders	Raw	-0.223085	0.139385	-1.60049	0.114265	0.800047	0.608791	1.05139	67.0913	0.510333
Time spent using computer	cervical disc disorders	Outlier-corrected
Time spent using computer	intervertebral disc disorders	Raw	-0.417127	0.0934487	-4.46369	3.68906e-05	0.658937	0.548655	0.791388	62.3053	0.474667
Time spent using computer	intervertebral disc disorders	Outlier-corrected
Time spent using computer	low back pain	Raw	-0.722299	0.0903475	-7.99468	3.64523e-11	0.485634	0.406822	0.579715	54.4202	0.850667
Time spent using computer	low back pain	Outlier-corrected
Time spent using computer	sciatica	Raw	-0.536346	0.119121	-4.50255	3.15205e-05	0.584881	0.463095	0.738695	55.7744	0.712667
Time spent using computer	sciatica	Outlier-corrected
Time spent watching television (TV)	cervical disc disorders	Raw	0.475212	0.116672	4.07306	9.61251e-05	1.60836	1.27958	2.0216	81.2719	0.883333
Time spent watching television (TV)	cervical disc disorders	Outlier-corrected
Time spent watching television (TV)	intervertebral disc disorders	Raw	0.740458	0.0852578	8.68492	2.34572e-13	2.09689	1.7742	2.47828	89.4193	0.468333
Time spent watching television (TV)	intervertebral disc disorders	Outlier-corrected
Time spent watching television (TV)	low back pain	Raw	0.608664	0.0896828	6.78685	1.51579e-09	1.83797	1.5417	2.19118	77.916	0.751667
Time spent watching television (TV)	low back pain	Outlier-corrected
Time spent watching television (TV)	sciatica	Raw	0.597073	0.108921	5.48169	3.81069e-07	1.81679	1.46754	2.24917	84.6766	0.704
Time spent watching television (TV)	sciatica	Outlier-corrected

## Sheet: Table S9
Table S9 Results of intermediary analyses for TV viewing and outcomes (CS, IVDD, sciatica, and driving)
Exposure	Outcome	Intermediary factors	Exposure.intermediary	Outcome.intermediary	Method	Mediation effect								Direct effect	Total effect	Mediation proportion
						SNPs	Beta	SE	OR	OR_lci95	OR_uci95	P value	Intermediary effect			Mediation proportion	lci95	uci95	P value
Time spent watching television (TV)	Cervical disc disorder	BMI	Time spent watching television (TV)	Cervical disc disorder	Inverse variance weighted	106	0.433153	0.142585	1.54211	1.16612	2.03933	0.00238272	0.0755028	0.35765	0.433153	0.17431	0.153196	0.272212	1.0065e-05
			Time spent watching television (TV)	Body mass index (BMI) || id:ukb-b-19953	Inverse variance weighted	69	0.339859	0.0375312	1.40475	1.30512	1.51198	1.36097e-19
			Body mass index (BMI) || id:ukb-b-19953	Cervical disc disorder	Inverse variance weighted	412	0.222159	0.0439232	1.24877	1.14576	1.36104	4.23893e-07
		Smoking initiation	Time spent watching television (TV)	Cervical disc disorder	Inverse variance weighted	106	0.433153	0.142585	1.54211	1.16612	2.03933	0.00238272	0.0512203	0.381932	0.433153	0.11825	0.00807911	0.14201	0.0406391
			Time spent watching television (TV)	Smoking initiation || id:ieu-b-4877	Inverse variance weighted	92	0.309553	0.0682877	1.36282	1.19209	1.55799	5.8132e-06
			Smoking initiation || id:ieu-b-4877	Cervical disc disorder	Inverse variance weighted	84	0.165465	0.0721136	1.17994	1.02442	1.35908	0.0217612
		Type 2 diabetes	Time spent watching television (TV)	Cervical disc disorder	Inverse variance weighted	106	0.433153	0.142585	1.54211	1.16612	2.03933	0.00238272	0.038229	0.394924	0.433153	0.0882576	0.0679184	0.0926441	0.00614988
			Time spent watching television (TV)	Type 2 diabetes || id:ebi-a-GCST006867	Inverse variance weighted	64	0.472913	0.112689	1.60466	1.28665	2.00127	2.70917e-05
			Type 2 diabetes || id:ebi-a-GCST006867	Cervical disc disorder	Inverse variance weighted	113	0.0808373	0.022351	1.08419	1.03772	1.13275	0.000298365
		Major depressive disorder	Time spent watching television (TV)	Cervical disc disorder	Inverse variance weighted	106	0.433153	0.142585	1.54211	1.16612	2.03933	0.00238272	0.0016236	0.431529	0.433153	0.00374833	-0.47221	0.106395	0.943433
			Time spent watching television (TV)	Major depressive disorder || id:ieu-a-1188	Inverse variance weighted	100	0.0769363	0.101848	1.07997	0.884541	1.31858	0.450008
			Major depressive disorder || id:ieu-a-1188	Cervical disc disorder	Inverse variance weighted	4	0.0211032	0.296099	1.02133	0.571637	1.82478	0.943182
		Schizophrenia	Time spent watching television (TV)	Cervical disc disorder	Inverse variance weighted	106	0.433153	0.142585	1.54211	1.16612	2.03933	0.00238272	-0.00338595	0.436539	0.433153	-0.007817	-0.10142	0.0123697	0.51863
			Time spent watching television (TV)	Schizophrenia || id:ieu-b-5102	Inverse variance weighted	82	-0.107887	0.147881	0.897729	0.671841	1.19957	0.465664
			Schizophrenia || id:ieu-b-5102	Cervical disc disorder	Inverse variance weighted	147	0.0313843	0.0226634	1.03188	0.987049	1.07875	0.166113
		Bipolar disorder	Time spent watching television (TV)	Cervical disc disorder	Inverse variance weighted	106	0.433153	0.142585	1.54211	1.16612	2.03933	0.00238272	0.00339681	0.429756	0.433153	0.00784207	-0.124137	0.0363051	0.737987
			Time spent watching television (TV)	Bipolar disorder bip2021 || id:ieu-b-5110	Inverse variance weighted	87	-0.301239	0.160626	0.739901	0.540065	1.01368	0.0607357
			Bipolar disorder bip2021 || id:ieu-b-5110	Cervical disc disorder	Inverse variance weighted	42	-0.0112761	0.0331678	0.988787	0.926552	1.0552	0.733877
	Intervertebral disc disorders	BMI	Time spent watching television (TV)	Intervertebral disc disease	Inverse variance weighted	106	0.581254	0.111572	1.78828	1.43702	2.2254	1.89178e-07	0.102136	0.479118	0.581254	0.175717	0.167089	0.194753	1.89361e-10
			Time spent watching television (TV)	Body mass index (BMI) || id:ukb-b-19953	Inverse variance weighted	69	0.339859	0.0375312	1.40475	1.30512	1.51198	1.36097e-19
			Body mass index (BMI) || id:ukb-b-19953	Intervertebral disc disease	Inverse variance weighted	411	0.300525	0.0335345	1.35057	1.26465	1.44232	3.19789e-19
		Smoking initiation	Time spent watching television (TV)	Intervertebral disc disease	Inverse variance weighted	106	0.581254	0.111572	1.78828	1.43702	2.2254	1.89178e-07	0.0619917	0.519263	0.581254	0.106652	0.0513402	0.131722	0.00448156
			Time spent watching television (TV)	Smoking initiation || id:ieu-b-4877	Inverse variance weighted	92	0.309553	0.0682877	1.36282	1.19209	1.55799	5.8132e-06
			Smoking initiation || id:ieu-b-4877	Intervertebral disc disease	Inverse variance weighted	84	0.200262	0.054893	1.22172	1.0971	1.3605	0.000264063
		Type 2 diabetes	Time spent watching television (TV)	Intervertebral disc disease	Inverse variance weighted	106	0.581254	0.111572	1.78828	1.43702	2.2254	1.89178e-07	0.018805	0.562449	0.581254	0.0323524	-0.0020604	0.04795	0.0539983
			Time spent watching television (TV)	Type 2 diabetes || id:ebi-a-GCST006867	Inverse variance weighted	64	0.472913	0.112689	1.60466	1.28665	2.00127	2.70917e-05
			Type 2 diabetes || id:ebi-a-GCST006867	Intervertebral disc disease	Inverse variance weighted	112	0.0397641	0.018333	1.04057	1.00384	1.07864	0.0300834
		Major depressive disorder	Time spent watching television (TV)	Intervertebral disc disease	Inverse variance weighted	106	0.581254	0.111572	1.78828	1.43702	2.2254	1.89178e-07	0.00366	0.577594	0.581254	0.00629673	-0.139725	0.0724815	0.830976
			Time spent watching television (TV)	Major depressive disorder || id:ieu-a-1188	Inverse variance weighted	100	0.0769363	0.101848	1.07997	0.884541	1.31858	0.450008
			Major depressive disorder || id:ieu-a-1188	Intervertebral disc disease	Inverse variance weighted	4	0.0475719	0.213789	1.04872	0.68973	1.59456	0.823911
		Schizophrenia	Time spent watching television (TV)	Intervertebral disc disease	Inverse variance weighted	106	0.581254	0.111572	1.78828	1.43702	2.2254	1.89178e-07	-0.00020496	0.581459	0.581254	-0.000352617	-0.0179206	0.00761011	0.914356
			Time spent watching television (TV)	Schizophrenia || id:ieu-b-5102	Inverse variance weighted	82	-0.107887	0.147881	0.897729	0.671841	1.19957	0.465664
			Schizophrenia || id:ieu-b-5102	Intervertebral disc disease	Inverse variance weighted	145	0.00189977	0.0174716	1.0019	0.968173	1.03681	0.913413
		Bipolar disorder	Time spent watching television (TV)	Intervertebral disc disease	Inverse variance weighted	106	0.581254	0.111572	1.78828	1.43702	2.2254	1.89178e-07	-0.00105033	0.582305	0.581254	-0.00180701	-0.0466872	0.018535	0.883259
			Time spent watching television (TV)	Bipolar disorder bip2021 || id:ieu-b-5110	Inverse variance weighted	87	-0.301239	0.160626	0.739901	0.540065	1.01368	0.0607357
			Bipolar disorder bip2021 || id:ieu-b-5110	Intervertebral disc disease	Inverse variance weighted	42	0.0034867	0.0236721	1.00349	0.957997	1.05115	0.882902
	Low back pain	BMI	Time spent watching television (TV)	Low back pain	Inverse variance weighted	104	0.710746	0.119058	2.03551	1.61187	2.5705	2.37603e-09	0.0996421	0.611104	0.710746	0.140194	0.138514	0.143516	3.10354e-10
			Time spent watching television (TV)	Body mass index (BMI) || id:ukb-b-19953	Inverse variance weighted	69	0.339859	0.0375312	1.40475	1.30512	1.51198	1.36097e-19
			Body mass index (BMI) || id:ukb-b-19953	Low back pain	Inverse variance weighted	410	0.293187	0.0334953	1.34069	1.2555	1.43166	2.07622e-18
		Smoking initiation	Time spent watching television (TV)	Low back pain	Inverse variance weighted	104	0.710746	0.119058	2.03551	1.61187	2.5705	2.37603e-09	0.0737117	0.637034	0.710746	0.10371	0.0567198	0.127472	0.00170667
			Time spent watching television (TV)	Smoking initiation || id:ieu-b-4877	Inverse variance weighted	92	0.309553	0.0682877	1.36282	1.19209	1.55799	5.8132e-06
			Smoking initiation || id:ieu-b-4877	Low back pain	Inverse variance weighted	83	0.238123	0.0547947	1.26886	1.13965	1.41273	1.38817e-05
		Type 2 diabetes	Time spent watching television (TV)	Low back pain	Inverse variance weighted	104	0.710746	0.119058	2.03551	1.61187	2.5705	2.37603e-09	0.00688038	0.703866	0.710746	0.00968051	-0.0211695	0.0252801	0.414912
			Time spent watching television (TV)	Type 2 diabetes || id:ebi-a-GCST006867	Inverse variance weighted	64	0.472913	0.112689	1.60466	1.28665	2.00127	2.70917e-05
			Type 2 diabetes || id:ebi-a-GCST006867	Low back pain	Inverse variance weighted	112	0.0145489	0.0175053	1.01466	0.980432	1.05007	0.405909
		Major depressive disorder	Time spent watching television (TV)	Low back pain	Inverse variance weighted	104	0.710746	0.119058	2.03551	1.61187	2.5705	2.37603e-09	-0.000978406	0.711724	0.710746	-0.00137659	-0.0578899	0.0271999	0.905745
			Time spent watching television (TV)	Major depressive disorder || id:ieu-a-1188	Inverse variance weighted	100	0.0769363	0.101848	1.07997	0.884541	1.31858	0.450008
			Major depressive disorder || id:ieu-a-1188	Low back pain	Inverse variance weighted	4	-0.0127171	0.106074	0.987363	0.80202	1.21554	0.904571
		Schizophrenia	Time spent watching television (TV)	Low back pain	Inverse variance weighted	104	0.710746	0.119058	2.03551	1.61187	2.5705	2.37603e-09	-0.00322874	0.713975	0.710746	-0.00454275	-0.0291862	0.00791845	0.502133
			Time spent watching television (TV)	Schizophrenia || id:ieu-b-5102	Inverse variance weighted	82	-0.107887	0.147881	0.897729	0.671841	1.19957	0.465664
			Schizophrenia || id:ieu-b-5102	Low back pain	Inverse variance weighted	146	0.0299271	0.0174836	1.03038	0.995669	1.0663	0.0869481
		Bipolar disorder	Time spent watching television (TV)	Low back pain	Inverse variance weighted	104	0.710746	0.119058	2.03551	1.61187	2.5705	2.37603e-09	0.00499585	0.70575	0.710746	0.00702902	-0.0258345	0.0236468	0.527226
			Time spent watching television (TV)	Bipolar disorder bip2021 || id:ieu-b-5110	Inverse variance weighted	87	-0.301239	0.160626	0.739901	0.540065	1.01368	0.0607357
			Bipolar disorder bip2021 || id:ieu-b-5110	Low back pain	Inverse variance weighted	42	-0.0165843	0.0246953	0.983552	0.93708	1.03233	0.501865
	Sciatica	BMI	Time spent watching television (TV)	Sciatica	Inverse variance weighted	103	0.560787	0.129873	1.75205	1.3583	2.25994	1.57464e-05	0.104777	0.45601	0.560787	0.186839	0.173944	0.221171	2.6318e-08
			Time spent watching television (TV)	Body mass index (BMI) || id:ukb-b-19953	Inverse variance weighted	69	0.339859	0.0375312	1.40475	1.30512	1.51198	1.36097e-19
			Body mass index (BMI) || id:ukb-b-19953	Sciatica	Inverse variance weighted	413	0.308295	0.0437115	1.3611	1.24935	1.48286	1.75165e-12
		Smoking initiation	Time spent watching television (TV)	Sciatica	Inverse variance weighted	103	0.560787	0.129873	1.75205	1.3583	2.25994	1.57464e-05	0.0707207	0.490066	0.560787	0.12611	0.068776	0.147644	0.00462087
			Time spent watching television (TV)	Smoking initiation || id:ieu-b-4877	Inverse variance weighted	92	0.309553	0.0682877	1.36282	1.19209	1.55799	5.8132e-06
			Smoking initiation || id:ieu-b-4877	Sciatica	Inverse variance weighted	83	0.22846	0.0629781	1.25666	1.11074	1.42176	0.000286049
		Type 2 diabetes	Time spent watching television (TV)	Sciatica	Inverse variance weighted	103	0.560787	0.129873	1.75205	1.3583	2.25994	1.57464e-05	0.0189448	0.541842	0.560787	0.0337825	0.000665118	0.0462212	0.0429732
			Time spent watching television (TV)	Type 2 diabetes || id:ebi-a-GCST006867	Inverse variance weighted	64	0.472913	0.112689	1.60466	1.28665	2.00127	2.70917e-05
			Type 2 diabetes || id:ebi-a-GCST006867	Sciatica	Inverse variance weighted	112	0.0400598	0.0173387	1.04087	1.00609	1.07685	0.0208643
		Major depressive disorder	Time spent watching television (TV)	Sciatica	Inverse variance weighted	103	0.560787	0.129873	1.75205	1.3583	2.25994	1.57464e-05	0.00263726	0.55815	0.560787	0.00470279	-0.192994	0.0789569	0.890693
			Time spent watching television (TV)	Major depressive disorder || id:ieu-a-1188	Inverse variance weighted	100	0.0769363	0.101848	1.07997	0.884541	1.31858	0.450008
			Major depressive disorder || id:ieu-a-1188	Sciatica	Inverse variance weighted	4	0.0342785	0.245267	1.03487	0.639899	1.67364	0.888849
		Schizophrenia	Time spent watching television (TV)	Sciatica	Inverse variance weighted	103	0.560787	0.129873	1.75205	1.3583	2.25994	1.57464e-05	2.4745e-05	0.560762	0.560787	4.41255e-05	-0.0239913	0.0090717	0.991094
			Time spent watching television (TV)	Schizophrenia || id:ieu-b-5102	Inverse variance weighted	82	-0.107887	0.147881	0.897729	0.671841	1.19957	0.465664
			Schizophrenia || id:ieu-b-5102	Sciatica	Inverse variance weighted	145	-0.00022936	0.020546	0.999771	0.96031	1.04085	0.991093
		Bipolar disorder	Time spent watching television (TV)	Sciatica	Inverse variance weighted	103	0.560787	0.129873	1.75205	1.3583	2.25994	1.57464e-05	0.00243594	0.558351	0.560787	0.00434378	-0.056643	0.0272501	0.784952
			Time spent watching television (TV)	Bipolar disorder bip2021 || id:ieu-b-5110	Inverse variance weighted	87	-0.301239	0.160626	0.739901	0.540065	1.01368	0.0607357
			Bipolar disorder bip2021 || id:ieu-b-5110	Sciatica	Inverse variance weighted	42	-0.00808638	0.0293191	0.991946	0.936551	1.05062	0.782697
